# Supplementary material for: Rearrangements of viral and human genomes at human papillomavirus integration events and their allele-specific impacts on cancer genome regulation
Source: Genome Res. 2025 Apr;35(4):653–70. doi: 10.1101/gr.279041.124 (PMC12047271; doi:10.1101/gr.279041.124)
Supplement: Supplement 2 [file Supplemental_Table_S1.xlsx]

## Sheet: Sheet1
Supplemental Table S1. The selected metadata from the ONT-sequenced HTMCP samples
Clinical and molecular characteristics for the 72 ONT sequenced samples and information on the HPV integration status of the sample
Max.APOBEC.score = The maximum value from the two APOBEC mutation signatures
HRD.score = The homologous recombination deficiency score
Patient	HIV.status	Stage	Grade	Final.histology	Age	HPV.type	HPV.clade	Max.APOBEC.score	HRD.score	Ploidy	events	expressed.events	HPV.integrated.chromosomes
HTMCP-03-06-02001	Positive	Stage_II	G2	Squamous	56	HPV16	A9	0.316	6	2	1	1	chr3
HTMCP-03-06-02006	Negative	Stage_II	G3	Squamous	34	HPV45	A7	0.169	54	2	1	1	chr12
HTMCP-03-06-02020	Positive	Stage_III	G2	Squamous	39	HPV45	A7	0.252	28	2	1	1	chr4
HTMCP-03-06-02036	Negative	Stage_I	G2	Squamous	54	HPV16	A9	0.0449	17	2	0	0
HTMCP-03-06-02037	Negative	Stage_III	G3	Squamous	78	HPV52	A9	0.131	18	2	1	1	chr6
HTMCP-03-06-02040	Negative	Stage_II	G2	Squamous	65	HPV52	A9	0.206	14	3	1	1	chr13
HTMCP-03-06-02042	Negative	Stage_II	G2	Squamous	82	HPV16	A9	0.399	26	2	1	1	chr1
HTMCP-03-06-02046	Negative	Stage_II	G1	Squamous	30	HPV16	A9	0.078	11	2	1	1	chr19
HTMCP-03-06-02047	Negative	Stage_IV	G3	Neuroendocrine	47	HPV18	A7	0.179	16	2	1	1	chr13
HTMCP-03-06-02054	Positive	Stage_II	G2	Squamous	45	HPV52	A9	0.205	27	2	1	1	chr1,chr8
HTMCP-03-06-02058	Positive	Stage_II	G2	Adenocarcinoma	33	HPV18	A7	0.546	25	3	1	1	chr8
HTMCP-03-06-02063	Negative	Stage_II	G2	Squamous	62	HPV16	A9	0.537	18	2	2	1	chr2,chr22
HTMCP-03-06-02068	Negative	Stage_II	G2	Squamous	59	HPV18	A7	0.273	50	2	1	1	chr1
HTMCP-03-06-02074	Negative	Stage_III	G2	Squamous	63	HPV18	A7	0.164	11	2	1	1	chr17
HTMCP-03-06-02075	Negative	Stage_II	G3	Adenocarcinoma	54	HPV18	A7	0.371	41	2	1	1	chr10
HTMCP-03-06-02076	Positive	Stage_I	G3	Squamous	32	HPV18	A7	0.383	21	2	1	1	chr4
HTMCP-03-06-02089	Positive	Stage_I	G2	Squamous	41	HPV26	Other	0.295	7	4	1	1	chr3
HTMCP-03-06-02097	Positive	Stage_II	G3	Squamous	41	HPV59	A7	0.313	14	2	3	1	chr2,chr21,chr6
HTMCP-03-06-02098	Negative	Stage_III	G3	Squamous	64	HPV18	A7	0.227	15	3	1	1	chr1
HTMCP-03-06-02099	Negative	Stage_II	G3	Squamous	34	HPV45	A7	0.293	21	3	1	1	chr4
HTMCP-03-06-02103	Positive	Stage_II	G3	Squamous	NA	HPV18	A7	0.492	17	2	2	0	chr1,chr15
HTMCP-03-06-02108	Positive	Stage_III	G2	Squamous	50	HPV16	A9	0.26	19	2	2	0	chr17,chr2
HTMCP-03-06-02109	Positive	Stage_II	G2	Squamous	38	HPV16	A9	0.144	33	2	6	2	chr11,chr12,chr3,chr7,chr17,chr2,chr21,chr5
HTMCP-03-06-02110	Positive	Stage_IV	G3	Adenosquamous	44	HPV18	A7	0.134	14	2	1	1	chr8
HTMCP-03-06-02113	Positive	Stage_II	G2	Squamous	39	HPV18	A7	0.275	15	3	1	1	chr16
HTMCP-03-06-02120	Positive	Stage_III	G2	Squamous	60	HPV58	A9	0.366	31	3	0	0
HTMCP-03-06-02128	Positive	Stage_II	G2	Squamous	46	HPV16	A9	0.329	37	2	2	0	chr15,chr8
HTMCP-03-06-02147	Positive	Stage_II	G2	Squamous	42	HPV16	A9	0.346	22	2	5	1	chr17,chr2,chr21,chr6
HTMCP-03-06-02149	Negative	Stage_II	G3	Squamous	68	HPV82	Other	0.22	1	3	1	1	chr8
HTMCP-03-06-02155	Negative	Stage_II	G3	Squamous	42	HPV16	A9	0.566	8	2	1	1	chr13
HTMCP-03-06-02156	Negative	Stage_II	G3	Squamous	67	HPV33	A9	0.337	18	3	0	0
HTMCP-03-06-02170	Positive	Stage_III	G3	Squamous	42	HPV45	A7	0.27	37	2	1	1	chr3
HTMCP-03-06-02174	Negative	Stage_II	G3	Squamous	52	HPV16	A9	0.232	30	2	1	0	chr5
HTMCP-03-06-02175	Negative	Stage_II	G3	Squamous	38	HPV58	A9	0.199	3	2	17	1	chr1,chr2,chr6,chr7,chr8,chr9,chrX,chr11,chr15,chr10,chr16,chr13,chr18
HTMCP-03-06-02176	Negative	Stage_III	G3	Adenosquamous	54	HPV16	A9	0.362	22	3	4	2	chr14,chr2,chr17,chr4
HTMCP-03-06-02179	Positive	Stage_II	G3	Adenocarcinoma	38	HPV18	A7	0.402	17	3	3	2	chr17,chr6,chr9
HTMCP-03-06-02180	Negative	Stage_II	G3	Squamous	45	HPV18	A7	0.253	29	2	1	1	chr14
HTMCP-03-06-02182	Negative	Stage_II	G3	Adenosquamous	57	HPV18	A7	0.329	9	2	1	1	chr1
HTMCP-03-06-02185	Negative	Stage_II	G3	Squamous	42	HPV18	A7	0.0233	19	4	1	1	chr2
HTMCP-03-06-02195	Positive	Stage_III	G3	Squamous	33	HPV45	A7	0.0577	0	2	3	1	chr1,chr6,chr7
HTMCP-03-06-02196	Negative	Stage_II	G3	Squamous	37	HPV16	A9	0.419	16	2	1	1	chr14
HTMCP-03-06-02202	Positive	Stage_II	G2	Squamous	41	HPV16	A9	0.0381	18	3	1	1	chr14
HTMCP-03-06-02203	Negative	Stage_II	G2	Adenosquamous	65	HPV18	A7	0.394	37	2	1	1	chr4
HTMCP-03-06-02205	Positive	Stage_II	G1	Squamous	41	HPV16	A9	0.184	18	2	1	0	chr3
HTMCP-03-06-02209	Negative	Stage_III	G2	Squamous	48	HPV16	A9	0.26	8	2	1	1	chr10
HTMCP-03-06-02210	Negative	Stage_II	G2	Squamous	53	HPV16	A9	0.418	19	3	1	1	chr10
HTMCP-03-06-02213	Positive	Stage_III	G2	Squamous	32	HPV16	A9	0.177	16	2	4	1	chr11,chr21,chr3,chr4
HTMCP-03-06-02217	Positive	Stage_I	G2	Squamous	45	HPV16	A9	0.0387	28	3	1	1	chr4
HTMCP-03-06-02219	Positive	Stage_I	G3	Squamous	31	HPV45	A7	0.409	0	2	1	0	chr1
HTMCP-03-06-02222	Negative	NA	G3	Squamous	57	HPV82	Other	0.0286	52	3	1	1	chr2
HTMCP-03-06-02238	Positive	Stage_II	G2	Squamous	40	HPV18	A7	0.425	14	3	4	2	chr15,chr16,chr2,chr5
HTMCP-03-06-02239	Positive	Stage_II	G2	Squamous	48	HPV16	A9	0.215	22	2	1	1	chr2
HTMCP-03-06-02242	Positive	Stage_III	G2	Squamous	43	HPV45	A7	0.356	33	2	1	1	chr17
HTMCP-03-06-02256	Negative	Stage_II	G3	Squamous	39	HPV45	A7	0.411	17	3	1	1	chr18
HTMCP-03-06-02259	Positive	Stage_III	G2	Squamous	32	HPV45	A7	0.326	21	2	1	1	chr4
HTMCP-03-06-02260	Positive	Stage_I	G2	Squamous	37	HPV18	A7	0.482	11	2	1	1	chr2
HTMCP-03-06-02261	Positive	Stage_IV	G2	Squamous	49	HPV31	A9	0.0896	9	3	3	1	chr17,chr19,chr2
HTMCP-03-06-02266	Negative	Stage_III	G3	Squamous	55	HPV45	A7	0.236	27	3	2	2	chr1,chr12
HTMCP-03-06-02267	Positive	Stage_III	G3	Undifferentiated	38	HPV18	A7	0.0722	13	2	1	1	chr8,chr21
HTMCP-03-06-02268	Positive	Stage_III	G2	Squamous	29	HPV59	A7	0.21	4	3	1	0	chr3
HTMCP-03-06-02320	Positive	Stage_II	G3	Squamous	41	HPV45	A7	0.288	0	2	1	1	chr13
HTMCP-03-06-02322	Negative	Stage_III	G2	Squamous	60	HPV16	A9	0.159	13	4	1	0	chr15,chr3
HTMCP-03-06-02326	Negative	Stage_III	G2	Adenosquamous	39	HPV45	A7	0.458	16	2	1	1	chr7
HTMCP-03-06-02330	Positive	Stage_III	G2	Squamous	42	HPV68	A7	0.37	20	3	1	1	chr1
HTMCP-03-06-02332	Negative	Stage_IV	G2	Squamous	47	HPV16	A9	0.252	6	2	3	2	chr2,chr3,chrX
HTMCP-03-06-02333	Negative	Stage_II	G1	Squamous	47	HPV16	A9	0.123	8	2	2	2	chr1,chr5
HTMCP-03-06-02354	Positive	Stage_III	G3	Squamous	51	HPV18	A7	0.292	45	2	1	1	chr6
HTMCP-03-06-02411	Positive	Stage_I	NA	Adenosquamous	42	HPV16	A9	0.32	24	2	9	2	chr13,chrX,chr17,chr2,chr4,chr8,chr9
HTMCP-03-06-02427	Positive	Stage_II	G3	Squamous	43	HPV18	A7	0.058	17	4	2	1	chr18,chr2
HTMCP-03-06-02428	Positive	Stage_II	G2	Squamous	57	HPV16	A9	0.643	22	2	1	1	chr9,chr14
HTMCP-03-06-02435	Positive	Stage_II	G2	Squamous	38	HPV52	A9	0.017	9	3	1	0	chr21
HTMCP-03-06-02442	Positive	Stage_I	G3	Adenosquamous	45	HPV18	A7	0.251	10	4	2	1	chr13,chr19,chrX
