# Supplementary material for: Rearrangements of viral and human genomes at human papillomavirus integration events and their allele-specific impacts on cancer genome regulation
Source: Genome Res. 2025 Apr;35(4):653–70. doi: 10.1101/gr.279041.124 (PMC12047271; doi:10.1101/gr.279041.124)
Supplement: Supplement 5 [file Supplemental_Table_S4.xlsx]

## Sheet: Sheet1
Supplemental Table S4. Potential ecDNAs detected at HPV integration events
Events that were assembled as a circular contig using long-read sequencing
assembly.size	nreads	integration_type	HPV.type	is.event.transcribed
77999	8	del-like_integration	HPV52	yes
60274	24	dup-like_integration	HPV18	yes
56792	18	multi-breakpoint_integration	HPV18	yes
58906	16	dup-like_integration	HPV45	yes
38792	151	dup-like_integration	HPV18	yes
52618	75	dup-like_integration	HPV18	yes
22440	6	dup-like_integration	HPV45	no
22644	72	dup-like_integration	HPV45	yes
