# Supplementary material for: Rearrangements of viral and human genomes at human papillomavirus integration events and their allele-specific impacts on cancer genome regulation
Source: Genome Res. 2025 Apr;35(4):653–70. doi: 10.1101/gr.279041.124 (PMC12047271; doi:10.1101/gr.279041.124)
Supplement: Supplement 10 [file Supplemental_Table_S9.xlsx]

## Sheet: Sheet1
Supplemental Table S9. The local methylation values of human regions upstream and downstream of HPV transcription
The methylation frequencies on HPV-containing reads of the upstream and downstream human regions relative to the direction of HPV transcription. The methylation frequencies of the CpGs in the bin are averaged to get an overall methylation value for each bin. Other information about the integration event is also provided.
bins = bin range of the relative CpG positions to HPV transcription
relative.position = The upstream (5') and downstream (3') position of the CpG bin, relative to HPV transcription
average_methyl = The average methylation frequency (% of reads called as methylated) of the CpGs within the bin
id	bins	relative.position	integration.type	hpv.type	average_methyl	is.event.transcribed
HTMCP-03-06-02006/event1	-5000:-4501	5_upstream	del-like_integration	HPV45	0.533333	yes
HTMCP-03-06-02006/event1	-4500:-4001	5_upstream	del-like_integration	HPV45	0.645161	yes
HTMCP-03-06-02006/event1	-4000:-3501	5_upstream	del-like_integration	HPV45	0.63088	yes
HTMCP-03-06-02006/event1	-3500:-3001	5_upstream	del-like_integration	HPV45	0.818182	yes
HTMCP-03-06-02006/event1	-3000:-2501	5_upstream	del-like_integration	HPV45	0.716734	yes
HTMCP-03-06-02006/event1	-2500:-2001	5_upstream	del-like_integration	HPV45	0.69697	yes
HTMCP-03-06-02006/event1	-2000:-1501	5_upstream	del-like_integration	HPV45	0.676984	yes
HTMCP-03-06-02006/event1	-1500:-1001	5_upstream	del-like_integration	HPV45	0.104251	yes
HTMCP-03-06-02006/event1	-1000:-501	5_upstream	del-like_integration	HPV45	0.320513	yes
HTMCP-03-06-02006/event1	-500:-1	5_upstream	del-like_integration	HPV45	0.8625	yes
HTMCP-03-06-02006/event1	0:499	3_downstream	del-like_integration	HPV45	0.261905	yes
HTMCP-03-06-02006/event1	500:999	3_downstream	del-like_integration	HPV45	0.5	yes
HTMCP-03-06-02006/event1	1000:1499	3_downstream	del-like_integration	HPV45	0.516239	yes
HTMCP-03-06-02006/event1	1500:1999	3_downstream	del-like_integration	HPV45	0.445622	yes
HTMCP-03-06-02006/event1	2000:2499	3_downstream	del-like_integration	HPV45	0.516129	yes
HTMCP-03-06-02006/event1	3500:3999	3_downstream	del-like_integration	HPV45	0.422043	yes
HTMCP-03-06-02006/event1	4500:4999	3_downstream	del-like_integration	HPV45	0.504167	yes
HTMCP-03-06-02040/event1	-5000:-4501	3_downstream	del-like_integration	HPV52	0.818182	yes
HTMCP-03-06-02040/event1	-4500:-4001	3_downstream	del-like_integration	HPV52	0.795455	yes
HTMCP-03-06-02040/event1	-4000:-3501	3_downstream	del-like_integration	HPV52	0.833333	yes
HTMCP-03-06-02040/event1	-3500:-3001	3_downstream	del-like_integration	HPV52	0.733333	yes
HTMCP-03-06-02040/event1	-3000:-2501	3_downstream	del-like_integration	HPV52	0.807692	yes
HTMCP-03-06-02040/event1	-2500:-2001	3_downstream	del-like_integration	HPV52	0.928571	yes
HTMCP-03-06-02040/event1	-2000:-1501	3_downstream	del-like_integration	HPV52	0.857143	yes
HTMCP-03-06-02040/event1	-1500:-1001	3_downstream	del-like_integration	HPV52	0.904762	yes
HTMCP-03-06-02040/event1	-1000:-501	3_downstream	del-like_integration	HPV52	0.71875	yes
HTMCP-03-06-02040/event1	-500:-1	3_downstream	del-like_integration	HPV52	0.875	yes
HTMCP-03-06-02040/event1	0:499	5_upstream	del-like_integration	HPV52	0.122222	yes
HTMCP-03-06-02040/event1	500:999	5_upstream	del-like_integration	HPV52	0.155556	yes
HTMCP-03-06-02040/event1	1000:1499	5_upstream	del-like_integration	HPV52	0.369702	yes
HTMCP-03-06-02040/event1	1500:1999	5_upstream	del-like_integration	HPV52	0.523077	yes
HTMCP-03-06-02040/event1	2000:2499	5_upstream	del-like_integration	HPV52	0.0769231	yes
HTMCP-03-06-02040/event1	2500:2999	5_upstream	del-like_integration	HPV52	0.846154	yes
HTMCP-03-06-02040/event1	3000:3499	5_upstream	del-like_integration	HPV52	0.846154	yes
HTMCP-03-06-02040/event1	3500:3999	5_upstream	del-like_integration	HPV52	0.820513	yes
HTMCP-03-06-02040/event1	4000:4499	5_upstream	del-like_integration	HPV52	0.865385	yes
HTMCP-03-06-02040/event1	4500:4999	5_upstream	del-like_integration	HPV52	0.692308	yes
HTMCP-03-06-02042/event1	-5000:-4501	5_upstream	del-like_integration	HPV16	0.933333	yes
HTMCP-03-06-02042/event1	-4500:-4001	5_upstream	del-like_integration	HPV16	0.697619	yes
HTMCP-03-06-02042/event1	-4000:-3501	5_upstream	del-like_integration	HPV16	0.814815	yes
HTMCP-03-06-02042/event1	-3000:-2501	5_upstream	del-like_integration	HPV16	0.513333	yes
HTMCP-03-06-02042/event1	-2500:-2001	5_upstream	del-like_integration	HPV16	0.851474	yes
HTMCP-03-06-02042/event1	-2000:-1501	5_upstream	del-like_integration	HPV16	0.887302	yes
HTMCP-03-06-02042/event1	-1500:-1001	5_upstream	del-like_integration	HPV16	0.847143	yes
HTMCP-03-06-02042/event1	-1000:-501	5_upstream	del-like_integration	HPV16	0.761905	yes
HTMCP-03-06-02042/event1	-500:-1	5_upstream	del-like_integration	HPV16	0.695238	yes
HTMCP-03-06-02042/event1	0:499	3_downstream	del-like_integration	HPV16	0.0827117	yes
HTMCP-03-06-02042/event1	500:999	3_downstream	del-like_integration	HPV16	0.0494949	yes
HTMCP-03-06-02042/event1	1000:1499	3_downstream	del-like_integration	HPV16	0.0416667	yes
HTMCP-03-06-02042/event1	1500:1999	3_downstream	del-like_integration	HPV16	0.00446429	yes
HTMCP-03-06-02042/event1	2000:2499	3_downstream	del-like_integration	HPV16	0.0026455	yes
HTMCP-03-06-02042/event1	2500:2999	3_downstream	del-like_integration	HPV16	0.0273862	yes
HTMCP-03-06-02042/event1	3000:3499	3_downstream	del-like_integration	HPV16	0.185681	yes
HTMCP-03-06-02042/event1	3500:3999	3_downstream	del-like_integration	HPV16	0.203373	yes
HTMCP-03-06-02042/event1	4000:4499	3_downstream	del-like_integration	HPV16	0.118056	yes
HTMCP-03-06-02042/event1	4500:4999	3_downstream	del-like_integration	HPV16	0.129464	yes
HTMCP-03-06-02063/event1	-5000:-4501	5_upstream	del-like_integration	HPV16	0.947368	yes
HTMCP-03-06-02063/event1	-4500:-4001	5_upstream	del-like_integration	HPV16	0.776316	yes
HTMCP-03-06-02063/event1	-4000:-3501	5_upstream	del-like_integration	HPV16	0.789474	yes
HTMCP-03-06-02063/event1	-2500:-2001	5_upstream	del-like_integration	HPV16	0.857143	yes
HTMCP-03-06-02063/event1	-2000:-1501	5_upstream	del-like_integration	HPV16	0.886364	yes
HTMCP-03-06-02063/event1	-1000:-501	5_upstream	del-like_integration	HPV16	0.97619	yes
HTMCP-03-06-02063/event1	-500:-1	5_upstream	del-like_integration	HPV16	0.880952	yes
HTMCP-03-06-02063/event1	0:499	3_downstream	del-like_integration	HPV16	0.1	yes
HTMCP-03-06-02063/event1	1000:1499	3_downstream	del-like_integration	HPV16	0.121053	yes
HTMCP-03-06-02063/event1	1500:1999	3_downstream	del-like_integration	HPV16	0.131579	yes
HTMCP-03-06-02063/event1	2000:2499	3_downstream	del-like_integration	HPV16	0	yes
HTMCP-03-06-02063/event1	2500:2999	3_downstream	del-like_integration	HPV16	0.35	yes
HTMCP-03-06-02063/event1	3000:3499	3_downstream	del-like_integration	HPV16	0.55	yes
HTMCP-03-06-02063/event1	3500:3999	3_downstream	del-like_integration	HPV16	0.807143	yes
HTMCP-03-06-02063/event1	4000:4499	3_downstream	del-like_integration	HPV16	0.6	yes
HTMCP-03-06-02063/event1	4500:4999	3_downstream	del-like_integration	HPV16	0.75	yes
HTMCP-03-06-02063/event2	-5000:-4501	3_downstream	del-like_integration	HPV16	0.785714	no
HTMCP-03-06-02063/event2	-4500:-4001	3_downstream	del-like_integration	HPV16	0.8	no
HTMCP-03-06-02063/event2	-4500:-4001	3_upstream	del-like_integration	HPV16	0.92	no
HTMCP-03-06-02063/event2	-4000:-3501	3_downstream	del-like_integration	HPV16	0.708333	no
HTMCP-03-06-02063/event2	-4000:-3501	3_upstream	del-like_integration	HPV16	0.95	no
HTMCP-03-06-02063/event2	-3500:-3001	3_downstream	del-like_integration	HPV16	0.791667	no
HTMCP-03-06-02063/event2	-3500:-3001	3_upstream	del-like_integration	HPV16	0.86	no
HTMCP-03-06-02063/event2	-3000:-2501	3_downstream	del-like_integration	HPV16	0.878788	no
HTMCP-03-06-02063/event2	-3000:-2501	3_upstream	del-like_integration	HPV16	0.8	no
HTMCP-03-06-02063/event2	-2500:-2001	3_downstream	del-like_integration	HPV16	0.416667	no
HTMCP-03-06-02063/event2	-2500:-2001	3_upstream	del-like_integration	HPV16	0.68	no
HTMCP-03-06-02063/event2	-2000:-1501	3_downstream	del-like_integration	HPV16	0.85	no
HTMCP-03-06-02063/event2	-2000:-1501	3_upstream	del-like_integration	HPV16	0.218182	no
HTMCP-03-06-02063/event2	-1500:-1001	3_downstream	del-like_integration	HPV16	0.680556	no
HTMCP-03-06-02063/event2	-1500:-1001	3_upstream	del-like_integration	HPV16	0.626667	no
HTMCP-03-06-02063/event2	-1000:-501	3_downstream	del-like_integration	HPV16	0.583333	no
HTMCP-03-06-02063/event2	-1000:-501	3_upstream	del-like_integration	HPV16	0.7	no
HTMCP-03-06-02063/event2	-500:-1	3_downstream	del-like_integration	HPV16	0.242593	no
HTMCP-03-06-02063/event2	-500:-1	3_upstream	del-like_integration	HPV16	0.181818	no
HTMCP-03-06-02063/event2	0:499	5_upstream	del-like_integration	HPV16	0.364706	no
HTMCP-03-06-02063/event2	500:999	5_upstream	del-like_integration	HPV16	0.714286	no
HTMCP-03-06-02063/event2	1000:1499	5_upstream	del-like_integration	HPV16	0.342857	no
HTMCP-03-06-02063/event2	1500:1999	5_upstream	del-like_integration	HPV16	0.2	no
HTMCP-03-06-02063/event2	2000:2499	5_upstream	del-like_integration	HPV16	0.6	no
HTMCP-03-06-02063/event2	2500:2999	5_upstream	del-like_integration	HPV16	0.6	no
HTMCP-03-06-02063/event2	3000:3499	5_upstream	del-like_integration	HPV16	0.88	no
HTMCP-03-06-02063/event2	3500:3999	5_upstream	del-like_integration	HPV16	0.8	no
HTMCP-03-06-02075/event1	-5000:-4501	5_upstream	del-like_integration	HPV18	0.853788	yes
HTMCP-03-06-02075/event1	-4500:-4001	5_upstream	del-like_integration	HPV18	0.545455	yes
HTMCP-03-06-02075/event1	-4000:-3501	5_upstream	del-like_integration	HPV18	0.847222	yes
HTMCP-03-06-02075/event1	-3500:-3001	5_upstream	del-like_integration	HPV18	0.739316	yes
HTMCP-03-06-02075/event1	-3000:-2501	5_upstream	del-like_integration	HPV18	0.700855	yes
HTMCP-03-06-02075/event1	-2500:-2001	5_upstream	del-like_integration	HPV18	0.733211	yes
HTMCP-03-06-02075/event1	-2000:-1501	5_upstream	del-like_integration	HPV18	0.716484	yes
HTMCP-03-06-02075/event1	-1500:-1001	5_upstream	del-like_integration	HPV18	0.714286	yes
HTMCP-03-06-02075/event1	-1000:-501	5_upstream	del-like_integration	HPV18	0.822222	yes
HTMCP-03-06-02075/event1	-500:-1	5_upstream	del-like_integration	HPV18	0.766667	yes
HTMCP-03-06-02075/event1	0:499	3_downstream	del-like_integration	HPV18	0.125	yes
HTMCP-03-06-02075/event1	500:999	3_downstream	del-like_integration	HPV18	0.1	yes
HTMCP-03-06-02075/event1	1000:1499	3_downstream	del-like_integration	HPV18	0.166667	yes
HTMCP-03-06-02075/event1	1500:1999	3_downstream	del-like_integration	HPV18	0.261538	yes
HTMCP-03-06-02075/event1	2000:2499	3_downstream	del-like_integration	HPV18	0.115385	yes
HTMCP-03-06-02075/event1	2500:2999	3_downstream	del-like_integration	HPV18	0.5	yes
HTMCP-03-06-02075/event1	3000:3499	3_downstream	del-like_integration	HPV18	0.606061	yes
HTMCP-03-06-02075/event1	3500:3999	3_downstream	del-like_integration	HPV18	0.566667	yes
HTMCP-03-06-02075/event1	4000:4499	3_downstream	del-like_integration	HPV18	0.3	yes
HTMCP-03-06-02075/event1	4500:4999	3_downstream	del-like_integration	HPV18	0.340741	yes
HTMCP-03-06-02097/event1	-4500:-4001	5_upstream	del-like_integration	HPV16	0.9	no
HTMCP-03-06-02097/event1	-4000:-3501	5_upstream	del-like_integration	HPV16	0.720952	no
HTMCP-03-06-02097/event1	-3500:-3001	5_upstream	del-like_integration	HPV16	0.793333	no
HTMCP-03-06-02097/event1	-3000:-2501	5_upstream	del-like_integration	HPV16	0.451429	no
HTMCP-03-06-02097/event1	-2500:-2001	5_upstream	del-like_integration	HPV16	0.75619	no
HTMCP-03-06-02097/event1	-2000:-1501	5_upstream	del-like_integration	HPV16	0.911071	no
HTMCP-03-06-02097/event1	-1500:-1001	5_upstream	del-like_integration	HPV16	0.872751	no
HTMCP-03-06-02097/event1	-1000:-501	5_upstream	del-like_integration	HPV16	0.800758	no
HTMCP-03-06-02097/event1	-500:-1	5_upstream	del-like_integration	HPV16	0.839744	no
HTMCP-03-06-02097/event1	0:499	3_downstream	del-like_integration	HPV16	0.885317	no
HTMCP-03-06-02097/event1	500:999	3_downstream	del-like_integration	HPV16	0.638393	no
HTMCP-03-06-02097/event1	1000:1499	3_downstream	del-like_integration	HPV16	0.487103	no
HTMCP-03-06-02097/event1	2000:2499	3_downstream	del-like_integration	HPV16	0.666667	no
HTMCP-03-06-02097/event1	2500:2999	3_downstream	del-like_integration	HPV16	0.687374	no
HTMCP-03-06-02097/event1	3000:3499	3_downstream	del-like_integration	HPV16	0.125	no
HTMCP-03-06-02097/event1	3500:3999	3_downstream	del-like_integration	HPV16	0.740741	no
HTMCP-03-06-02097/event1	4000:4499	3_downstream	del-like_integration	HPV16	0.555556	no
HTMCP-03-06-02097/event3	-500:-1	5_upstream	del-like_integration	HPV59	0.244444	yes
HTMCP-03-06-02097/event3	0:499	3_downstream	del-like_integration	HPV59	0	yes
HTMCP-03-06-02097/event3	500:999	3_downstream	del-like_integration	HPV59	0.0119048	yes
HTMCP-03-06-02097/event3	1000:1499	3_downstream	del-like_integration	HPV59	0.0333333	yes
HTMCP-03-06-02103/event1	-1500:-1001	5_upstream	del-like_integration	HPV18	0.8	no
HTMCP-03-06-02103/event1	-1000:-501	5_upstream	del-like_integration	HPV18	1	no
HTMCP-03-06-02103/event1	-500:-1	5_upstream	del-like_integration	HPV18	0.8	no
HTMCP-03-06-02103/event1	500:999	3_downstream	del-like_integration	HPV18	1	no
HTMCP-03-06-02103/event1	1000:1499	3_downstream	del-like_integration	HPV18	1	no
HTMCP-03-06-02103/event1	1500:1999	3_downstream	del-like_integration	HPV18	1	no
HTMCP-03-06-02103/event1	2000:2499	3_downstream	del-like_integration	HPV18	0.858333	no
HTMCP-03-06-02103/event1	2500:2999	3_downstream	del-like_integration	HPV18	1	no
HTMCP-03-06-02103/event1	3000:3499	3_downstream	del-like_integration	HPV18	1	no
HTMCP-03-06-02103/event1	3500:3999	3_downstream	del-like_integration	HPV18	0.9	no
HTMCP-03-06-02103/event1	4000:4499	3_downstream	del-like_integration	HPV18	1	no
HTMCP-03-06-02103/event1	4500:4999	3_downstream	del-like_integration	HPV18	0.958333	no
HTMCP-03-06-02103/event2	-1000:-501	5_upstream	del-like_integration	HPV18	0.55	no
HTMCP-03-06-02103/event2	-500:-1	5_upstream	del-like_integration	HPV18	0.964286	no
HTMCP-03-06-02103/event2	0:499	3_downstream	del-like_integration	HPV18	0.939626	no
HTMCP-03-06-02103/event2	500:999	3_downstream	del-like_integration	HPV18	0.97619	no
HTMCP-03-06-02103/event2	1000:1499	3_downstream	del-like_integration	HPV18	0.827778	no
HTMCP-03-06-02103/event2	1500:1999	3_downstream	del-like_integration	HPV18	0.916667	no
HTMCP-03-06-02103/event2	2500:2999	3_downstream	del-like_integration	HPV18	0.934762	no
HTMCP-03-06-02103/event2	3000:3499	3_downstream	del-like_integration	HPV18	0.922619	no
HTMCP-03-06-02103/event2	4500:4999	3_downstream	del-like_integration	HPV18	0.933333	no
HTMCP-03-06-02109/event1	-5000:-4501	3_downstream	del-like_integration	HPV16	0.625639	no
HTMCP-03-06-02109/event1	-4500:-4001	3_downstream	del-like_integration	HPV16	0.411765	no
HTMCP-03-06-02109/event1	-4000:-3501	3_downstream	del-like_integration	HPV16	0.382353	no
HTMCP-03-06-02109/event1	-3500:-3001	3_downstream	del-like_integration	HPV16	0.370098	no
HTMCP-03-06-02109/event1	-3000:-2501	3_downstream	del-like_integration	HPV16	0.412698	no
HTMCP-03-06-02109/event1	-2500:-2001	3_downstream	del-like_integration	HPV16	0.384016	no
HTMCP-03-06-02109/event1	-2000:-1501	3_downstream	del-like_integration	HPV16	0.547039	no
HTMCP-03-06-02109/event1	-1500:-1001	3_downstream	del-like_integration	HPV16	0.535714	no
HTMCP-03-06-02109/event1	-1000:-501	3_downstream	del-like_integration	HPV16	0.515399	no
HTMCP-03-06-02109/event1	-500:-1	3_downstream	del-like_integration	HPV16	0.452381	no
HTMCP-03-06-02109/event1	0:499	5_upstream	del-like_integration	HPV16	0.45	no
HTMCP-03-06-02109/event1	500:999	5_upstream	del-like_integration	HPV16	0.589474	no
HTMCP-03-06-02109/event1	1000:1499	5_upstream	del-like_integration	HPV16	0.505719	no
HTMCP-03-06-02109/event1	1500:1999	5_upstream	del-like_integration	HPV16	0.460784	no
HTMCP-03-06-02109/event1	2000:2499	5_upstream	del-like_integration	HPV16	0.291667	no
HTMCP-03-06-02109/event1	2500:2999	5_upstream	del-like_integration	HPV16	0.53125	no
HTMCP-03-06-02109/event1	3000:3499	5_upstream	del-like_integration	HPV16	0.42449	no
HTMCP-03-06-02109/event1	3500:3999	5_upstream	del-like_integration	HPV16	0.615385	no
HTMCP-03-06-02109/event1	4000:4499	5_upstream	del-like_integration	HPV16	0.46875	no
HTMCP-03-06-02109/event1	4500:4999	5_upstream	del-like_integration	HPV16	0.507576	no
HTMCP-03-06-02109/event6	-5000:-4501	3_downstream	del-like_integration	HPV16	0.583333	no
HTMCP-03-06-02109/event6	-4500:-4001	3_downstream	del-like_integration	HPV16	0.714286	no
HTMCP-03-06-02109/event6	-4000:-3501	3_downstream	del-like_integration	HPV16	0.466667	no
HTMCP-03-06-02109/event6	-3500:-3001	3_downstream	del-like_integration	HPV16	0.466667	no
HTMCP-03-06-02109/event6	-3000:-2501	3_downstream	del-like_integration	HPV16	0.583333	no
HTMCP-03-06-02109/event6	-2500:-2001	3_downstream	del-like_integration	HPV16	0.566667	no
HTMCP-03-06-02109/event6	-1500:-1001	3_downstream	del-like_integration	HPV16	0.666667	no
HTMCP-03-06-02109/event6	-1000:-501	3_downstream	del-like_integration	HPV16	0.429545	no
HTMCP-03-06-02109/event6	0:499	5_upstream	del-like_integration	HPV16	0.448276	no
HTMCP-03-06-02109/event6	500:999	5_upstream	del-like_integration	HPV16	0.444444	no
HTMCP-03-06-02109/event6	1000:1499	5_upstream	del-like_integration	HPV16	0.472222	no
HTMCP-03-06-02109/event6	1500:1999	5_upstream	del-like_integration	HPV16	0.535	no
HTMCP-03-06-02109/event6	2000:2499	5_upstream	del-like_integration	HPV16	0.431818	no
HTMCP-03-06-02109/event6	2500:2999	5_upstream	del-like_integration	HPV16	0.489177	no
HTMCP-03-06-02109/event6	3000:3499	5_upstream	del-like_integration	HPV16	0.285714	no
HTMCP-03-06-02109/event6	4000:4499	5_upstream	del-like_integration	HPV16	0.52381	no
HTMCP-03-06-02109/event6	4500:4999	5_upstream	del-like_integration	HPV16	0.3	no
HTMCP-03-06-02147/event4	-5000:-4501	5_upstream	del-like_integration	HPV16	0.8	no
HTMCP-03-06-02147/event4	-4500:-4001	5_upstream	del-like_integration	HPV16	0.571429	no
HTMCP-03-06-02147/event4	-4000:-3501	5_upstream	del-like_integration	HPV16	0.764881	no
HTMCP-03-06-02147/event4	-3500:-3001	5_upstream	del-like_integration	HPV16	0.80754	no
HTMCP-03-06-02147/event4	-3000:-2501	5_upstream	del-like_integration	HPV16	0.814815	no
HTMCP-03-06-02147/event4	-2500:-2001	5_upstream	del-like_integration	HPV16	0.612374	no
HTMCP-03-06-02147/event4	-2000:-1501	5_upstream	del-like_integration	HPV16	0.277778	no
HTMCP-03-06-02147/event4	-1500:-1001	5_upstream	del-like_integration	HPV16	0.270833	no
HTMCP-03-06-02147/event4	-1000:-501	5_upstream	del-like_integration	HPV16	0.305556	no
HTMCP-03-06-02147/event4	-500:-1	5_upstream	del-like_integration	HPV16	0.590067	no
HTMCP-03-06-02147/event4	0:499	3_downstream	del-like_integration	HPV16	0.833333	no
HTMCP-03-06-02147/event4	500:999	3_downstream	del-like_integration	HPV16	0.75	no
HTMCP-03-06-02147/event4	1000:1499	3_downstream	del-like_integration	HPV16	0.75	no
HTMCP-03-06-02147/event4	1500:1999	3_downstream	del-like_integration	HPV16	0.527778	no
HTMCP-03-06-02147/event4	2000:2499	3_downstream	del-like_integration	HPV16	0.833333	no
HTMCP-03-06-02147/event4	2500:2999	3_downstream	del-like_integration	HPV16	0.9	no
HTMCP-03-06-02147/event4	3000:3499	3_downstream	del-like_integration	HPV16	0.722222	no
HTMCP-03-06-02147/event4	3500:3999	3_downstream	del-like_integration	HPV16	0.936553	no
HTMCP-03-06-02147/event4	4000:4499	3_downstream	del-like_integration	HPV16	0.707912	no
HTMCP-03-06-02147/event4	4500:4999	3_downstream	del-like_integration	HPV16	0.833333	no
HTMCP-03-06-02175/event12	-2000:-1501	3_downstream	del-like_integration	HPV58	0.65	no
HTMCP-03-06-02175/event12	-1500:-1001	3_downstream	del-like_integration	HPV58	0.533333	no
HTMCP-03-06-02175/event12	-1000:-501	3_downstream	del-like_integration	HPV58	0.68	no
HTMCP-03-06-02175/event12	-500:-1	3_downstream	del-like_integration	HPV58	0.333333	no
HTMCP-03-06-02175/event12	0:499	5_upstream	del-like_integration	HPV58	0.266667	no
HTMCP-03-06-02175/event12	500:999	5_upstream	del-like_integration	HPV58	0.5	no
HTMCP-03-06-02175/event12	1000:1499	5_upstream	del-like_integration	HPV58	0	no
HTMCP-03-06-02175/event12	1500:1999	5_upstream	del-like_integration	HPV58	1	no
HTMCP-03-06-02175/event12	2000:2499	5_upstream	del-like_integration	HPV58	0.475	no
HTMCP-03-06-02175/event12	2500:2999	5_upstream	del-like_integration	HPV58	0.133333	no
HTMCP-03-06-02175/event12	3000:3499	5_upstream	del-like_integration	HPV58	0.45	no
HTMCP-03-06-02175/event12	3500:3999	5_upstream	del-like_integration	HPV58	0.8	no
HTMCP-03-06-02175/event12	4000:4499	5_upstream	del-like_integration	HPV58	0.52	no
HTMCP-03-06-02175/event12	4500:4999	5_upstream	del-like_integration	HPV58	0.333333	no
HTMCP-03-06-02175/event13	-5000:-4501	3_downstream	del-like_integration	HPV58	0.781481	no
HTMCP-03-06-02175/event13	-4500:-4001	3_downstream	del-like_integration	HPV58	0.826087	no
HTMCP-03-06-02175/event13	-4000:-3501	3_downstream	del-like_integration	HPV58	0.861702	no
HTMCP-03-06-02175/event13	-3500:-3001	3_downstream	del-like_integration	HPV58	0.826241	no
HTMCP-03-06-02175/event13	-3000:-2501	3_downstream	del-like_integration	HPV58	0.777778	no
HTMCP-03-06-02175/event13	-2500:-2001	3_downstream	del-like_integration	HPV58	0.78125	no
HTMCP-03-06-02175/event13	-2000:-1501	3_downstream	del-like_integration	HPV58	0.882353	no
HTMCP-03-06-02175/event13	-1500:-1001	3_downstream	del-like_integration	HPV58	0.901961	no
HTMCP-03-06-02175/event13	-1000:-501	3_downstream	del-like_integration	HPV58	0.928105	no
HTMCP-03-06-02175/event13	-500:-1	3_downstream	del-like_integration	HPV58	0.7868	no
HTMCP-03-06-02175/event13	0:499	5_upstream	del-like_integration	HPV58	0.857143	no
HTMCP-03-06-02175/event13	500:999	5_upstream	del-like_integration	HPV58	0.724058	no
HTMCP-03-06-02175/event13	1000:1499	5_upstream	del-like_integration	HPV58	0.882883	no
HTMCP-03-06-02175/event13	1500:1999	5_upstream	del-like_integration	HPV58	0.756757	no
HTMCP-03-06-02175/event13	2000:2499	5_upstream	del-like_integration	HPV58	0.861111	no
HTMCP-03-06-02175/event13	2500:2999	5_upstream	del-like_integration	HPV58	0.741176	no
HTMCP-03-06-02175/event13	3000:3499	5_upstream	del-like_integration	HPV58	0.711765	no
HTMCP-03-06-02175/event13	3500:3999	5_upstream	del-like_integration	HPV58	0.65625	no
HTMCP-03-06-02175/event13	4000:4499	5_upstream	del-like_integration	HPV58	0.72509	no
HTMCP-03-06-02175/event13	4500:4999	5_upstream	del-like_integration	HPV58	0.712479	no
HTMCP-03-06-02175/event7	-5000:-4501	3_downstream	del-like_integration	HPV58	0.757576	no
HTMCP-03-06-02175/event7	-4500:-4001	3_downstream	del-like_integration	HPV58	0.652174	no
HTMCP-03-06-02175/event7	-3500:-3001	3_downstream	del-like_integration	HPV58	0.48	no
HTMCP-03-06-02175/event7	-3000:-2501	3_downstream	del-like_integration	HPV58	0.657835	no
HTMCP-03-06-02175/event7	-2500:-2001	3_downstream	del-like_integration	HPV58	0.441799	no
HTMCP-03-06-02175/event7	-2000:-1501	3_downstream	del-like_integration	HPV58	0.3867	no
HTMCP-03-06-02175/event7	-1500:-1001	3_downstream	del-like_integration	HPV58	0.568966	no
HTMCP-03-06-02175/event7	-1000:-501	3_downstream	del-like_integration	HPV58	0.712644	no
HTMCP-03-06-02175/event7	-500:-1	3_downstream	del-like_integration	HPV58	0.676667	no
HTMCP-03-06-02175/event7	0:499	5_upstream	del-like_integration	HPV58	0.541667	no
HTMCP-03-06-02175/event7	500:999	5_upstream	del-like_integration	HPV58	0.727273	no
HTMCP-03-06-02175/event7	1500:1999	5_upstream	del-like_integration	HPV58	0.404762	no
HTMCP-03-06-02175/event7	2000:2499	5_upstream	del-like_integration	HPV58	0.428571	no
HTMCP-03-06-02175/event7	3000:3499	5_upstream	del-like_integration	HPV58	0.619048	no
HTMCP-03-06-02175/event7	3500:3999	5_upstream	del-like_integration	HPV58	0.47619	no
HTMCP-03-06-02175/event7	4000:4499	5_upstream	del-like_integration	HPV58	0.578947	no
HTMCP-03-06-02175/event7	4500:4999	5_upstream	del-like_integration	HPV58	0.388889	no
HTMCP-03-06-02176/event3	0:499	5_upstream	del-like_integration	HPV16	0.775	no
HTMCP-03-06-02176/event3	500:999	5_upstream	del-like_integration	HPV16	0.52	no
HTMCP-03-06-02179/event1	-2000:-1501	3_downstream	del-like_integration	HPV18	0.375	yes
HTMCP-03-06-02179/event1	-1500:-1001	3_downstream	del-like_integration	HPV18	0.266667	yes
HTMCP-03-06-02179/event1	-1000:-501	3_downstream	del-like_integration	HPV18	0.22	yes
HTMCP-03-06-02179/event1	-500:-1	3_downstream	del-like_integration	HPV18	0.418182	yes
HTMCP-03-06-02179/event1	0:499	5_upstream	del-like_integration	HPV18	0.0535714	yes
HTMCP-03-06-02179/event1	500:999	5_upstream	del-like_integration	HPV18	0.102273	yes
HTMCP-03-06-02179/event1	1000:1499	5_upstream	del-like_integration	HPV18	0.107143	yes
HTMCP-03-06-02179/event1	1500:1999	5_upstream	del-like_integration	HPV18	0.134615	yes
HTMCP-03-06-02179/event1	2000:2499	5_upstream	del-like_integration	HPV18	0.232143	yes
HTMCP-03-06-02179/event1	2500:2999	5_upstream	del-like_integration	HPV18	0.35	yes
HTMCP-03-06-02179/event1	3000:3499	5_upstream	del-like_integration	HPV18	0.395833	yes
HTMCP-03-06-02179/event1	3500:3999	5_upstream	del-like_integration	HPV18	0.2	yes
HTMCP-03-06-02179/event1	4000:4499	5_upstream	del-like_integration	HPV18	0.375	yes
HTMCP-03-06-02179/event1	4500:4999	5_upstream	del-like_integration	HPV18	0.703125	yes
HTMCP-03-06-02195/event2	-4500:-4001	3_downstream	del-like_integration	HPV45	0.1	no
HTMCP-03-06-02195/event2	-4000:-3501	3_downstream	del-like_integration	HPV45	0	no
HTMCP-03-06-02195/event2	-3500:-3001	3_downstream	del-like_integration	HPV45	0	no
HTMCP-03-06-02195/event2	-3000:-2501	3_downstream	del-like_integration	HPV45	0.107143	no
HTMCP-03-06-02195/event2	-2500:-2001	3_downstream	del-like_integration	HPV45	0.0714286	no
HTMCP-03-06-02195/event2	-1500:-1001	3_downstream	del-like_integration	HPV45	0.85	no
HTMCP-03-06-02195/event2	0:499	5_upstream	del-like_integration	HPV45	0.555556	no
HTMCP-03-06-02195/event2	500:999	5_upstream	del-like_integration	HPV45	0	no
HTMCP-03-06-02195/event2	1000:1499	5_upstream	del-like_integration	HPV45	0.45	no
HTMCP-03-06-02195/event2	1500:1999	5_upstream	del-like_integration	HPV45	0	no
HTMCP-03-06-02195/event2	2000:2499	5_upstream	del-like_integration	HPV45	0.334286	no
HTMCP-03-06-02195/event2	2500:2999	5_upstream	del-like_integration	HPV45	0.678571	no
HTMCP-03-06-02195/event2	3000:3499	5_upstream	del-like_integration	HPV45	0.404762	no
HTMCP-03-06-02195/event2	3500:3999	5_upstream	del-like_integration	HPV45	0	no
HTMCP-03-06-02195/event2	4500:4999	5_upstream	del-like_integration	HPV45	0	no
HTMCP-03-06-02196/event1	-5000:-4501	5_upstream	del-like_integration	HPV16	0.666667	yes
HTMCP-03-06-02196/event1	-4500:-4001	5_upstream	del-like_integration	HPV16	0.853175	yes
HTMCP-03-06-02196/event1	-4000:-3501	5_upstream	del-like_integration	HPV16	0.52381	yes
HTMCP-03-06-02196/event1	-3500:-3001	5_upstream	del-like_integration	HPV16	0.81498	yes
HTMCP-03-06-02196/event1	-3000:-2501	5_upstream	del-like_integration	HPV16	1	yes
HTMCP-03-06-02196/event1	-2500:-2001	5_upstream	del-like_integration	HPV16	0.963889	yes
HTMCP-03-06-02196/event1	-2000:-1501	5_upstream	del-like_integration	HPV16	0.957143	yes
HTMCP-03-06-02196/event1	-1500:-1001	5_upstream	del-like_integration	HPV16	1	yes
HTMCP-03-06-02196/event1	-1000:-501	5_upstream	del-like_integration	HPV16	0.957179	yes
HTMCP-03-06-02196/event1	-500:-1	5_upstream	del-like_integration	HPV16	0.832017	yes
HTMCP-03-06-02196/event1	0:499	3_downstream	del-like_integration	HPV16	0.57998	yes
HTMCP-03-06-02196/event1	500:999	3_downstream	del-like_integration	HPV16	0.577778	yes
HTMCP-03-06-02213/event3	-5000:-4501	5_upstream	del-like_integration	HPV16	0.363636	yes
HTMCP-03-06-02213/event3	-4500:-4001	5_upstream	del-like_integration	HPV16	0.568182	yes
HTMCP-03-06-02213/event3	-4000:-3501	5_upstream	del-like_integration	HPV16	0.545455	yes
HTMCP-03-06-02213/event3	-3500:-3001	5_upstream	del-like_integration	HPV16	0.515152	yes
HTMCP-03-06-02213/event3	-3000:-2501	5_upstream	del-like_integration	HPV16	0.666667	yes
HTMCP-03-06-02213/event3	-2500:-2001	5_upstream	del-like_integration	HPV16	0.454545	yes
HTMCP-03-06-02213/event3	-2000:-1501	5_upstream	del-like_integration	HPV16	0.181818	yes
HTMCP-03-06-02213/event3	-1500:-1001	5_upstream	del-like_integration	HPV16	0.376623	yes
HTMCP-03-06-02213/event3	-500:-1	5_upstream	del-like_integration	HPV16	0.25	yes
HTMCP-03-06-02213/event3	0:499	3_downstream	del-like_integration	HPV16	0.1	yes
HTMCP-03-06-02213/event3	500:999	3_downstream	del-like_integration	HPV16	0.466667	yes
HTMCP-03-06-02213/event3	1000:1499	3_downstream	del-like_integration	HPV16	0.833333	yes
HTMCP-03-06-02213/event3	1500:1999	3_downstream	del-like_integration	HPV16	0.166667	yes
HTMCP-03-06-02213/event3	2500:2999	3_downstream	del-like_integration	HPV16	0.666667	yes
HTMCP-03-06-02213/event3	3000:3499	3_downstream	del-like_integration	HPV16	0.5	yes
HTMCP-03-06-02213/event3	3500:3999	3_downstream	del-like_integration	HPV16	0.833333	yes
HTMCP-03-06-02213/event3	4000:4499	3_downstream	del-like_integration	HPV16	0.5	yes
HTMCP-03-06-02213/event3	4500:4999	3_downstream	del-like_integration	HPV16	0.325397	yes
HTMCP-03-06-02217/event1	0:499	5_upstream	del-like_integration	HPV16	0.0111111	yes
HTMCP-03-06-02217/event1	500:999	5_upstream	del-like_integration	HPV16	0.0467909	yes
HTMCP-03-06-02217/event1	1000:1499	5_upstream	del-like_integration	HPV16	0.234921	yes
HTMCP-03-06-02217/event1	1500:1999	5_upstream	del-like_integration	HPV16	0.742857	yes
HTMCP-03-06-02217/event1	2000:2499	5_upstream	del-like_integration	HPV16	0.803061	yes
HTMCP-03-06-02217/event1	2500:2999	5_upstream	del-like_integration	HPV16	0.925063	yes
HTMCP-03-06-02217/event1	3000:3499	5_upstream	del-like_integration	HPV16	0.84494	yes
HTMCP-03-06-02217/event1	3500:3999	5_upstream	del-like_integration	HPV16	0.766667	yes
HTMCP-03-06-02217/event1	4000:4499	5_upstream	del-like_integration	HPV16	0.691667	yes
HTMCP-03-06-02217/event1	4500:4999	5_upstream	del-like_integration	HPV16	0.616667	yes
HTMCP-03-06-02222/event1	-5000:-4501	3_downstream	del-like_integration	HPV82	0.909722	yes
HTMCP-03-06-02222/event1	-4500:-4001	3_downstream	del-like_integration	HPV82	0.793939	yes
HTMCP-03-06-02222/event1	-4000:-3501	3_downstream	del-like_integration	HPV82	0.958333	yes
HTMCP-03-06-02222/event1	-3500:-3001	3_downstream	del-like_integration	HPV82	0.916667	yes
HTMCP-03-06-02222/event1	-3000:-2501	3_downstream	del-like_integration	HPV82	0.916667	yes
HTMCP-03-06-02222/event1	-2500:-2001	3_downstream	del-like_integration	HPV82	1	yes
HTMCP-03-06-02222/event1	-2000:-1501	3_downstream	del-like_integration	HPV82	1	yes
HTMCP-03-06-02222/event1	-1500:-1001	3_downstream	del-like_integration	HPV82	0.884615	yes
HTMCP-03-06-02222/event1	-1000:-501	3_downstream	del-like_integration	HPV82	0.928571	yes
HTMCP-03-06-02222/event1	-500:-1	3_downstream	del-like_integration	HPV82	0.622222	yes
HTMCP-03-06-02222/event1	500:999	5_upstream	del-like_integration	HPV82	0.0795455	yes
HTMCP-03-06-02222/event1	1000:1499	5_upstream	del-like_integration	HPV82	0.030303	yes
HTMCP-03-06-02222/event1	1500:1999	5_upstream	del-like_integration	HPV82	0.4	yes
HTMCP-03-06-02222/event1	2000:2499	5_upstream	del-like_integration	HPV82	0.0833333	yes
HTMCP-03-06-02222/event1	2500:2999	5_upstream	del-like_integration	HPV82	0.0718954	yes
HTMCP-03-06-02222/event1	3000:3499	5_upstream	del-like_integration	HPV82	0.0882353	yes
HTMCP-03-06-02222/event1	3500:3999	5_upstream	del-like_integration	HPV82	0.0588235	yes
HTMCP-03-06-02222/event1	4000:4499	5_upstream	del-like_integration	HPV82	0.2	yes
HTMCP-03-06-02222/event1	4500:4999	5_upstream	del-like_integration	HPV82	0.1	yes
HTMCP-03-06-02238/event1	-5000:-4501	5_upstream	del-like_integration	HPV18	0.813333	yes
HTMCP-03-06-02238/event1	-4500:-4001	5_upstream	del-like_integration	HPV18	0.86	yes
HTMCP-03-06-02238/event1	-4000:-3501	5_upstream	del-like_integration	HPV18	0.44	yes
HTMCP-03-06-02238/event1	-3500:-3001	5_upstream	del-like_integration	HPV18	0.9	yes
HTMCP-03-06-02238/event1	-3000:-2501	5_upstream	del-like_integration	HPV18	0.871795	yes
HTMCP-03-06-02238/event1	-2500:-2001	5_upstream	del-like_integration	HPV18	0.77037	yes
HTMCP-03-06-02238/event1	-2000:-1501	5_upstream	del-like_integration	HPV18	0.788793	yes
HTMCP-03-06-02238/event1	-1500:-1001	5_upstream	del-like_integration	HPV18	0.857143	yes
HTMCP-03-06-02238/event1	-1000:-501	5_upstream	del-like_integration	HPV18	0.731034	yes
HTMCP-03-06-02238/event1	-500:-1	5_upstream	del-like_integration	HPV18	0.709677	yes
HTMCP-03-06-02238/event1	0:499	3_downstream	del-like_integration	HPV18	0.715152	yes
HTMCP-03-06-02238/event1	1500:1999	3_downstream	del-like_integration	HPV18	0.774194	yes
HTMCP-03-06-02238/event1	2000:2499	3_downstream	del-like_integration	HPV18	0.709677	yes
HTMCP-03-06-02238/event1	2500:2999	3_downstream	del-like_integration	HPV18	0.824946	yes
HTMCP-03-06-02238/event1	3000:3499	3_downstream	del-like_integration	HPV18	0.655303	yes
HTMCP-03-06-02238/event1	4000:4499	3_downstream	del-like_integration	HPV18	0.857143	yes
HTMCP-03-06-02238/event1	4500:4999	3_downstream	del-like_integration	HPV18	0.761905	yes
HTMCP-03-06-02238/event4	-5000:-4501	3_downstream	del-like_integration	HPV18	0.666667	no
HTMCP-03-06-02238/event4	-4500:-4001	3_downstream	del-like_integration	HPV18	0.666667	no
HTMCP-03-06-02238/event4	-4000:-3501	3_downstream	del-like_integration	HPV18	0.734694	no
HTMCP-03-06-02238/event4	-3500:-3001	3_downstream	del-like_integration	HPV18	0.5	no
HTMCP-03-06-02238/event4	-3000:-2501	3_downstream	del-like_integration	HPV18	0.794444	no
HTMCP-03-06-02238/event4	-2500:-2001	3_downstream	del-like_integration	HPV18	0.666667	no
HTMCP-03-06-02238/event4	-2000:-1501	3_downstream	del-like_integration	HPV18	0.722222	no
HTMCP-03-06-02238/event4	-1500:-1001	3_downstream	del-like_integration	HPV18	0.592593	no
HTMCP-03-06-02238/event4	-1000:-501	3_downstream	del-like_integration	HPV18	0.444444	no
HTMCP-03-06-02238/event4	-500:-1	3_downstream	del-like_integration	HPV18	0.666667	no
HTMCP-03-06-02238/event4	0:499	5_upstream	del-like_integration	HPV18	0.85	no
HTMCP-03-06-02238/event4	500:999	5_upstream	del-like_integration	HPV18	0.333333	no
HTMCP-03-06-02238/event4	1000:1499	5_upstream	del-like_integration	HPV18	0.533333	no
HTMCP-03-06-02238/event4	1500:1999	5_upstream	del-like_integration	HPV18	0.725	no
HTMCP-03-06-02238/event4	2000:2499	5_upstream	del-like_integration	HPV18	0.66	no
HTMCP-03-06-02238/event4	2500:2999	5_upstream	del-like_integration	HPV18	0.6	no
HTMCP-03-06-02238/event4	3000:3499	5_upstream	del-like_integration	HPV18	0.65	no
HTMCP-03-06-02238/event4	3500:3999	5_upstream	del-like_integration	HPV18	0.65	no
HTMCP-03-06-02238/event4	4000:4499	5_upstream	del-like_integration	HPV18	0.45	no
HTMCP-03-06-02238/event4	4500:4999	5_upstream	del-like_integration	HPV18	0.62963	no
HTMCP-03-06-02326/event1	-5000:-4501	3_downstream	del-like_integration	HPV45	0.833333	yes
HTMCP-03-06-02326/event1	-4500:-4001	3_downstream	del-like_integration	HPV45	0.954545	yes
HTMCP-03-06-02326/event1	-4000:-3501	3_downstream	del-like_integration	HPV45	0.527273	yes
HTMCP-03-06-02326/event1	-3500:-3001	3_downstream	del-like_integration	HPV45	0.75	yes
HTMCP-03-06-02326/event1	-3000:-2501	3_downstream	del-like_integration	HPV45	0.886364	yes
HTMCP-03-06-02326/event1	-2500:-2001	3_downstream	del-like_integration	HPV45	0.954545	yes
HTMCP-03-06-02326/event1	-2000:-1501	3_downstream	del-like_integration	HPV45	0.953846	yes
HTMCP-03-06-02326/event1	-1500:-1001	3_downstream	del-like_integration	HPV45	0.922222	yes
HTMCP-03-06-02326/event1	-1000:-501	3_downstream	del-like_integration	HPV45	0.84	yes
HTMCP-03-06-02326/event1	-500:-1	3_downstream	del-like_integration	HPV45	0.74097	yes
HTMCP-03-06-02326/event1	0:499	5_upstream	del-like_integration	HPV45	0.121292	yes
HTMCP-03-06-02326/event1	500:999	5_upstream	del-like_integration	HPV45	0.114035	yes
HTMCP-03-06-02326/event1	1000:1499	5_upstream	del-like_integration	HPV45	0.137255	yes
HTMCP-03-06-02326/event1	1500:1999	5_upstream	del-like_integration	HPV45	0.129412	yes
HTMCP-03-06-02326/event1	2000:2499	5_upstream	del-like_integration	HPV45	0.308824	yes
HTMCP-03-06-02326/event1	2500:2999	5_upstream	del-like_integration	HPV45	0.364706	yes
HTMCP-03-06-02326/event1	3000:3499	5_upstream	del-like_integration	HPV45	0.294118	yes
HTMCP-03-06-02326/event1	3500:3999	5_upstream	del-like_integration	HPV45	0.411765	yes
HTMCP-03-06-02326/event1	4000:4499	5_upstream	del-like_integration	HPV45	0.558824	yes
HTMCP-03-06-02326/event1	4500:4999	5_upstream	del-like_integration	HPV45	0.352941	yes
HTMCP-03-06-02332/event1	-4500:-4001	5_upstream	del-like_integration	HPV16	0.8	yes
HTMCP-03-06-02332/event1	-4000:-3501	5_upstream	del-like_integration	HPV16	0.866667	yes
HTMCP-03-06-02332/event1	-3500:-3001	5_upstream	del-like_integration	HPV16	0.963333	yes
HTMCP-03-06-02332/event1	-3000:-2501	5_upstream	del-like_integration	HPV16	0.608333	yes
HTMCP-03-06-02332/event1	-2500:-2001	5_upstream	del-like_integration	HPV16	0	yes
HTMCP-03-06-02332/event1	-2000:-1501	5_upstream	del-like_integration	HPV16	0.0184109	yes
HTMCP-03-06-02332/event1	-1500:-1001	5_upstream	del-like_integration	HPV16	0.0226807	yes
HTMCP-03-06-02332/event1	-1000:-501	5_upstream	del-like_integration	HPV16	0.00990099	yes
HTMCP-03-06-02332/event1	-500:-1	5_upstream	del-like_integration	HPV16	0.00625957	yes
HTMCP-03-06-02332/event1	0:499	3_downstream	del-like_integration	HPV16	0.00986395	yes
HTMCP-03-06-02332/event1	500:999	3_downstream	del-like_integration	HPV16	0.0376984	yes
HTMCP-03-06-02332/event1	1000:1499	3_downstream	del-like_integration	HPV16	0.476984	yes
HTMCP-03-06-02332/event1	1500:1999	3_downstream	del-like_integration	HPV16	0.38044	yes
HTMCP-03-06-02332/event1	2000:2499	3_downstream	del-like_integration	HPV16	0.138462	yes
HTMCP-03-06-02332/event1	3000:3499	3_downstream	del-like_integration	HPV16	0.0610937	yes
HTMCP-03-06-02332/event1	3500:3999	3_downstream	del-like_integration	HPV16	0.36936	yes
HTMCP-03-06-02332/event1	4000:4499	3_downstream	del-like_integration	HPV16	0.669192	yes
HTMCP-03-06-02332/event1	4500:4999	3_downstream	del-like_integration	HPV16	0.609697	yes
HTMCP-03-06-02333/event2	-4500:-4001	5_upstream	del-like_integration	HPV16	0.733333	yes
HTMCP-03-06-02333/event2	-4000:-3501	5_upstream	del-like_integration	HPV16	0.952381	yes
HTMCP-03-06-02333/event2	-3500:-3001	5_upstream	del-like_integration	HPV16	0.428571	yes
HTMCP-03-06-02333/event2	-3000:-2501	5_upstream	del-like_integration	HPV16	0.85	yes
HTMCP-03-06-02333/event2	-2500:-2001	5_upstream	del-like_integration	HPV16	0.777778	yes
HTMCP-03-06-02333/event2	-2000:-1501	5_upstream	del-like_integration	HPV16	0.9	yes
HTMCP-03-06-02333/event2	-1000:-501	5_upstream	del-like_integration	HPV16	0.825	yes
HTMCP-03-06-02333/event2	-500:-1	5_upstream	del-like_integration	HPV16	0.65	yes
HTMCP-03-06-02333/event2	0:499	3_downstream	del-like_integration	HPV16	0.748299	yes
HTMCP-03-06-02333/event2	500:999	3_downstream	del-like_integration	HPV16	1	yes
HTMCP-03-06-02333/event2	1000:1499	3_downstream	del-like_integration	HPV16	0.6	yes
HTMCP-03-06-02333/event2	1500:1999	3_downstream	del-like_integration	HPV16	0.8	yes
HTMCP-03-06-02411/event3	-4500:-4001	3_downstream	del-like_integration	HPV16	0.87491	yes
HTMCP-03-06-02411/event3	-3500:-3001	3_downstream	del-like_integration	HPV16	0.547476	yes
HTMCP-03-06-02411/event3	-2500:-2001	3_downstream	del-like_integration	HPV16	0.795775	yes
HTMCP-03-06-02411/event3	-2000:-1501	3_downstream	del-like_integration	HPV16	0.719444	yes
HTMCP-03-06-02411/event3	-1500:-1001	3_downstream	del-like_integration	HPV16	0.902778	yes
HTMCP-03-06-02411/event3	-1000:-501	3_downstream	del-like_integration	HPV16	0.973333	yes
HTMCP-03-06-02411/event3	0:499	5_upstream	del-like_integration	HPV16	0.6	yes
HTMCP-03-06-02411/event3	500:999	5_upstream	del-like_integration	HPV16	0.420023	yes
HTMCP-03-06-02411/event3	1500:1999	5_upstream	del-like_integration	HPV16	0.585714	yes
HTMCP-03-06-02411/event3	2000:2499	5_upstream	del-like_integration	HPV16	0.431092	yes
HTMCP-03-06-02411/event3	2500:2999	5_upstream	del-like_integration	HPV16	0.415716	yes
HTMCP-03-06-02411/event3	3000:3499	5_upstream	del-like_integration	HPV16	0.553014	yes
HTMCP-03-06-02411/event3	3500:3999	5_upstream	del-like_integration	HPV16	0.555556	yes
HTMCP-03-06-02411/event3	4000:4499	5_upstream	del-like_integration	HPV16	0.648305	yes
HTMCP-03-06-02411/event3	4500:4999	5_upstream	del-like_integration	HPV16	0.4	yes
HTMCP-03-06-02020/event1	-5000:-4501	5_downstream	dup-like_integration	HPV45	0.962963	yes
HTMCP-03-06-02020/event1	-4500:-4001	5_downstream	dup-like_integration	HPV45	0.916667	yes
HTMCP-03-06-02020/event1	-4000:-3501	5_downstream	dup-like_integration	HPV45	1	yes
HTMCP-03-06-02020/event1	-3500:-3001	5_downstream	dup-like_integration	HPV45	0.979592	yes
HTMCP-03-06-02020/event1	-3000:-2501	5_downstream	dup-like_integration	HPV45	0.871429	yes
HTMCP-03-06-02020/event1	-2500:-2001	5_downstream	dup-like_integration	HPV45	0.885714	yes
HTMCP-03-06-02020/event1	-1500:-1001	5_downstream	dup-like_integration	HPV45	0.922619	yes
HTMCP-03-06-02020/event1	-1000:-501	5_downstream	dup-like_integration	HPV45	0.882993	yes
HTMCP-03-06-02020/event1	-500:-1	5_downstream	dup-like_integration	HPV45	1	yes
HTMCP-03-06-02020/event1	500:999	3_upstream	dup-like_integration	HPV45	0	yes
HTMCP-03-06-02020/event1	1000:1499	3_upstream	dup-like_integration	HPV45	0.025	yes
HTMCP-03-06-02020/event1	1500:1999	3_upstream	dup-like_integration	HPV45	0.22619	yes
HTMCP-03-06-02020/event1	2000:2499	3_upstream	dup-like_integration	HPV45	0.318155	yes
HTMCP-03-06-02020/event1	2500:2999	3_upstream	dup-like_integration	HPV45	0.555556	yes
HTMCP-03-06-02020/event1	3000:3499	3_upstream	dup-like_integration	HPV45	0.480159	yes
HTMCP-03-06-02020/event1	3500:3999	3_upstream	dup-like_integration	HPV45	0.75	yes
HTMCP-03-06-02020/event1	4000:4499	3_upstream	dup-like_integration	HPV45	0.803571	yes
HTMCP-03-06-02020/event1	4500:4999	3_upstream	dup-like_integration	HPV45	0.690476	yes
HTMCP-03-06-02047/event1	-5000:-4501	5_downstream	dup-like_integration	HPV18	0.0289352	yes
HTMCP-03-06-02047/event1	-4500:-4001	5_downstream	dup-like_integration	HPV18	0.176164	yes
HTMCP-03-06-02047/event1	-4000:-3501	5_downstream	dup-like_integration	HPV18	0.0745507	yes
HTMCP-03-06-02047/event1	-3500:-3001	5_downstream	dup-like_integration	HPV18	0.0482456	yes
HTMCP-03-06-02047/event1	-3000:-2501	5_downstream	dup-like_integration	HPV18	0.172222	yes
HTMCP-03-06-02047/event1	-2500:-2001	5_downstream	dup-like_integration	HPV18	0.209743	yes
HTMCP-03-06-02047/event1	-2000:-1501	5_downstream	dup-like_integration	HPV18	0.418847	yes
HTMCP-03-06-02047/event1	-1500:-1001	5_downstream	dup-like_integration	HPV18	0.113807	yes
HTMCP-03-06-02047/event1	-1000:-501	5_downstream	dup-like_integration	HPV18	0.182069	yes
HTMCP-03-06-02047/event1	-500:-1	5_downstream	dup-like_integration	HPV18	0.105556	yes
HTMCP-03-06-02047/event1	0:499	3_upstream	dup-like_integration	HPV18	0.00666667	yes
HTMCP-03-06-02047/event1	500:999	3_upstream	dup-like_integration	HPV18	0.0124459	yes
HTMCP-03-06-02047/event1	1000:1499	3_upstream	dup-like_integration	HPV18	0.0254887	yes
HTMCP-03-06-02047/event1	1500:1999	3_upstream	dup-like_integration	HPV18	0.0578612	yes
HTMCP-03-06-02047/event1	2000:2499	3_upstream	dup-like_integration	HPV18	0	yes
HTMCP-03-06-02047/event1	2500:2999	3_upstream	dup-like_integration	HPV18	0.146429	yes
HTMCP-03-06-02047/event1	3000:3499	3_upstream	dup-like_integration	HPV18	0.213492	yes
HTMCP-03-06-02047/event1	3500:3999	3_upstream	dup-like_integration	HPV18	0.302859	yes
HTMCP-03-06-02047/event1	4000:4499	3_upstream	dup-like_integration	HPV18	0.226404	yes
HTMCP-03-06-02047/event1	4500:4999	3_upstream	dup-like_integration	HPV18	0.0937208	yes
HTMCP-03-06-02074/event1	-5000:-4501	5_downstream	dup-like_integration	HPV18	0.878011	yes
HTMCP-03-06-02074/event1	-4500:-4001	5_downstream	dup-like_integration	HPV18	0.973098	yes
HTMCP-03-06-02074/event1	-4000:-3501	5_downstream	dup-like_integration	HPV18	0.939103	yes
HTMCP-03-06-02074/event1	-3500:-3001	5_downstream	dup-like_integration	HPV18	0.96131	yes
HTMCP-03-06-02074/event1	-3000:-2501	5_downstream	dup-like_integration	HPV18	0.924182	yes
HTMCP-03-06-02074/event1	-2500:-2001	5_downstream	dup-like_integration	HPV18	0.913025	yes
HTMCP-03-06-02074/event1	-2000:-1501	5_downstream	dup-like_integration	HPV18	0.853503	yes
HTMCP-03-06-02074/event1	-1500:-1001	5_downstream	dup-like_integration	HPV18	0.921329	yes
HTMCP-03-06-02074/event1	-1000:-501	5_downstream	dup-like_integration	HPV18	0.930939	yes
HTMCP-03-06-02074/event1	-500:-1	5_downstream	dup-like_integration	HPV18	0.9527	yes
HTMCP-03-06-02074/event1	0:499	3_upstream	dup-like_integration	HPV18	0.527778	yes
HTMCP-03-06-02074/event1	500:999	3_upstream	dup-like_integration	HPV18	0.552518	yes
HTMCP-03-06-02074/event1	1000:1499	3_upstream	dup-like_integration	HPV18	0.559692	yes
HTMCP-03-06-02074/event1	1500:1999	3_upstream	dup-like_integration	HPV18	0.835478	yes
HTMCP-03-06-02074/event1	2500:2999	3_upstream	dup-like_integration	HPV18	0.908088	yes
HTMCP-03-06-02074/event1	3000:3499	3_upstream	dup-like_integration	HPV18	0.666071	yes
HTMCP-03-06-02074/event1	3500:3999	3_upstream	dup-like_integration	HPV18	0.682692	yes
HTMCP-03-06-02074/event1	4000:4499	3_upstream	dup-like_integration	HPV18	0.692308	yes
HTMCP-03-06-02076/event1	-5000:-4501	5_downstream	dup-like_integration	HPV18	0.714286	yes
HTMCP-03-06-02076/event1	-4500:-4001	5_downstream	dup-like_integration	HPV18	0.875	yes
HTMCP-03-06-02076/event1	-4000:-3501	5_downstream	dup-like_integration	HPV18	1	yes
HTMCP-03-06-02076/event1	-3500:-3001	5_downstream	dup-like_integration	HPV18	1	yes
HTMCP-03-06-02076/event1	-3000:-2501	5_downstream	dup-like_integration	HPV18	0.95	yes
HTMCP-03-06-02076/event1	-2500:-2001	5_downstream	dup-like_integration	HPV18	1	yes
HTMCP-03-06-02076/event1	-2000:-1501	5_downstream	dup-like_integration	HPV18	0.9	yes
HTMCP-03-06-02076/event1	-1000:-501	5_downstream	dup-like_integration	HPV18	0.925	yes
HTMCP-03-06-02076/event1	-500:-1	5_downstream	dup-like_integration	HPV18	0.9	yes
HTMCP-03-06-02076/event1	0:499	3_upstream	dup-like_integration	HPV18	0	yes
HTMCP-03-06-02076/event1	500:999	3_upstream	dup-like_integration	HPV18	0.0416667	yes
HTMCP-03-06-02076/event1	1000:1499	3_upstream	dup-like_integration	HPV18	0.0491071	yes
HTMCP-03-06-02076/event1	1500:1999	3_upstream	dup-like_integration	HPV18	0.0416667	yes
HTMCP-03-06-02076/event1	2000:2499	3_upstream	dup-like_integration	HPV18	0.0178571	yes
HTMCP-03-06-02076/event1	2500:2999	3_upstream	dup-like_integration	HPV18	0	yes
HTMCP-03-06-02076/event1	3000:3499	3_upstream	dup-like_integration	HPV18	0.0944444	yes
HTMCP-03-06-02076/event1	4000:4499	3_upstream	dup-like_integration	HPV18	0	yes
HTMCP-03-06-02076/event1	4500:4999	3_upstream	dup-like_integration	HPV18	0.355556	yes
HTMCP-03-06-02089/event1	-5000:-4501	3_upstream	dup-like_integration	HPV26	0.738095	yes
HTMCP-03-06-02089/event1	-4500:-4001	3_upstream	dup-like_integration	HPV26	0.936012	yes
HTMCP-03-06-02089/event1	-4000:-3501	3_upstream	dup-like_integration	HPV26	0.769792	yes
HTMCP-03-06-02089/event1	-3500:-3001	3_upstream	dup-like_integration	HPV26	0.171429	yes
HTMCP-03-06-02089/event1	-3000:-2501	3_upstream	dup-like_integration	HPV26	0.325	yes
HTMCP-03-06-02089/event1	-2500:-2001	3_upstream	dup-like_integration	HPV26	0	yes
HTMCP-03-06-02089/event1	-2000:-1501	3_upstream	dup-like_integration	HPV26	0.194444	yes
HTMCP-03-06-02089/event1	-1500:-1001	3_upstream	dup-like_integration	HPV26	0.787037	yes
HTMCP-03-06-02089/event1	-1000:-501	3_upstream	dup-like_integration	HPV26	1	yes
HTMCP-03-06-02089/event1	-500:-1	3_upstream	dup-like_integration	HPV26	0.0366162	yes
HTMCP-03-06-02089/event1	0:499	5_downstream	dup-like_integration	HPV26	0.0170455	yes
HTMCP-03-06-02089/event1	500:999	5_downstream	dup-like_integration	HPV26	0.133929	yes
HTMCP-03-06-02089/event1	1000:1499	5_downstream	dup-like_integration	HPV26	0	yes
HTMCP-03-06-02089/event1	1500:1999	5_downstream	dup-like_integration	HPV26	0.0454932	yes
HTMCP-03-06-02089/event1	2000:2499	5_downstream	dup-like_integration	HPV26	0.0625	yes
HTMCP-03-06-02089/event1	2500:2999	5_downstream	dup-like_integration	HPV26	0	yes
HTMCP-03-06-02089/event1	3000:3499	5_downstream	dup-like_integration	HPV26	0.047619	yes
HTMCP-03-06-02089/event1	3500:3999	5_downstream	dup-like_integration	HPV26	0.205357	yes
HTMCP-03-06-02089/event1	4000:4499	5_downstream	dup-like_integration	HPV26	0	yes
HTMCP-03-06-02089/event1	4500:4999	5_downstream	dup-like_integration	HPV26	0.509524	yes
HTMCP-03-06-02099/event1	-4500:-4001	5_downstream	dup-like_integration	HPV45	0.909091	yes
HTMCP-03-06-02099/event1	-4000:-3501	5_downstream	dup-like_integration	HPV45	0.636364	yes
HTMCP-03-06-02099/event1	-3500:-3001	5_downstream	dup-like_integration	HPV45	0.818182	yes
HTMCP-03-06-02099/event1	-2500:-2001	5_downstream	dup-like_integration	HPV45	0.727273	yes
HTMCP-03-06-02099/event1	-2000:-1501	5_downstream	dup-like_integration	HPV45	0.745455	yes
HTMCP-03-06-02099/event1	-1500:-1001	5_downstream	dup-like_integration	HPV45	0.818182	yes
HTMCP-03-06-02099/event1	-1000:-501	5_downstream	dup-like_integration	HPV45	0.5	yes
HTMCP-03-06-02099/event1	-500:-1	5_downstream	dup-like_integration	HPV45	0.727273	yes
HTMCP-03-06-02099/event1	0:499	3_upstream	dup-like_integration	HPV45	0	yes
HTMCP-03-06-02099/event1	500:999	3_upstream	dup-like_integration	HPV45	0.0833333	yes
HTMCP-03-06-02099/event1	1000:1499	3_upstream	dup-like_integration	HPV45	0.0875	yes
HTMCP-03-06-02099/event1	1500:1999	3_upstream	dup-like_integration	HPV45	0.1	yes
HTMCP-03-06-02099/event1	2000:2499	3_upstream	dup-like_integration	HPV45	0.3	yes
HTMCP-03-06-02099/event1	2500:2999	3_upstream	dup-like_integration	HPV45	0.2	yes
HTMCP-03-06-02099/event1	3000:3499	3_upstream	dup-like_integration	HPV45	0.233333	yes
HTMCP-03-06-02099/event1	4000:4499	3_upstream	dup-like_integration	HPV45	0.1	yes
HTMCP-03-06-02099/event1	4500:4999	3_upstream	dup-like_integration	HPV45	0.3	yes
HTMCP-03-06-02109/event5	-4000:-3501	3_upstream	dup-like_integration	HPV16	0.65	no
HTMCP-03-06-02109/event5	-3500:-3001	3_upstream	dup-like_integration	HPV16	0.62	no
HTMCP-03-06-02109/event5	-3000:-2501	3_upstream	dup-like_integration	HPV16	0.528571	no
HTMCP-03-06-02109/event5	-2500:-2001	3_upstream	dup-like_integration	HPV16	0.583333	no
HTMCP-03-06-02109/event5	-2000:-1501	3_upstream	dup-like_integration	HPV16	0.522727	no
HTMCP-03-06-02109/event5	-1500:-1001	3_upstream	dup-like_integration	HPV16	0.449451	no
HTMCP-03-06-02109/event5	-1000:-501	3_upstream	dup-like_integration	HPV16	0.648512	no
HTMCP-03-06-02109/event5	-500:-1	3_upstream	dup-like_integration	HPV16	0.5	no
HTMCP-03-06-02109/event5	0:499	5_downstream	dup-like_integration	HPV16	0.235294	no
HTMCP-03-06-02109/event5	500:999	5_downstream	dup-like_integration	HPV16	0.568015	no
HTMCP-03-06-02109/event5	1000:1499	5_downstream	dup-like_integration	HPV16	0.666667	no
HTMCP-03-06-02109/event5	1500:1999	5_downstream	dup-like_integration	HPV16	0.285714	no
HTMCP-03-06-02109/event5	2000:2499	5_downstream	dup-like_integration	HPV16	0.571429	no
HTMCP-03-06-02109/event5	2500:2999	5_downstream	dup-like_integration	HPV16	0.599359	no
HTMCP-03-06-02109/event5	3000:3499	5_downstream	dup-like_integration	HPV16	0.679487	no
HTMCP-03-06-02109/event5	3500:3999	5_downstream	dup-like_integration	HPV16	0.686364	no
HTMCP-03-06-02109/event5	4000:4499	5_downstream	dup-like_integration	HPV16	0.709524	no
HTMCP-03-06-02109/event5	4500:4999	5_downstream	dup-like_integration	HPV16	0.444444	no
HTMCP-03-06-02113/event1	-5000:-4501	3_upstream	dup-like_integration	HPV18	0.467874	yes
HTMCP-03-06-02113/event1	-4500:-4001	3_upstream	dup-like_integration	HPV18	0.543519	yes
HTMCP-03-06-02113/event1	-4000:-3501	3_upstream	dup-like_integration	HPV18	0.635753	yes
HTMCP-03-06-02113/event1	-3500:-3001	3_upstream	dup-like_integration	HPV18	0.327922	yes
HTMCP-03-06-02113/event1	-3000:-2501	3_upstream	dup-like_integration	HPV18	0.109499	yes
HTMCP-03-06-02113/event1	-2500:-2001	3_upstream	dup-like_integration	HPV18	0.232289	yes
HTMCP-03-06-02113/event1	-2000:-1501	3_upstream	dup-like_integration	HPV18	0.711494	yes
HTMCP-03-06-02113/event1	-1500:-1001	3_upstream	dup-like_integration	HPV18	0.343637	yes
HTMCP-03-06-02113/event1	-1000:-501	3_upstream	dup-like_integration	HPV18	0.309562	yes
HTMCP-03-06-02113/event1	-500:-1	3_upstream	dup-like_integration	HPV18	0.409746	yes
HTMCP-03-06-02113/event1	0:499	5_downstream	dup-like_integration	HPV18	0.00588235	yes
HTMCP-03-06-02113/event1	500:999	5_downstream	dup-like_integration	HPV18	0.03106	yes
HTMCP-03-06-02113/event1	1000:1499	5_downstream	dup-like_integration	HPV18	0.0232102	yes
HTMCP-03-06-02113/event1	1500:1999	5_downstream	dup-like_integration	HPV18	0.212585	yes
HTMCP-03-06-02113/event1	2000:2499	5_downstream	dup-like_integration	HPV18	0.19155	yes
HTMCP-03-06-02113/event1	2500:2999	5_downstream	dup-like_integration	HPV18	0.177571	yes
HTMCP-03-06-02113/event1	3000:3499	5_downstream	dup-like_integration	HPV18	0.210245	yes
HTMCP-03-06-02113/event1	3500:3999	5_downstream	dup-like_integration	HPV18	0.0441369	yes
HTMCP-03-06-02113/event1	4000:4499	5_downstream	dup-like_integration	HPV18	0.269381	yes
HTMCP-03-06-02113/event1	4500:4999	5_downstream	dup-like_integration	HPV18	0.347081	yes
HTMCP-03-06-02147/event5	-5000:-4501	3_downstream	dup-like_integration	HPV16	0.861607	no
HTMCP-03-06-02147/event5	-4500:-4001	3_downstream	dup-like_integration	HPV16	0.916667	no
HTMCP-03-06-02147/event5	-4000:-3501	3_downstream	dup-like_integration	HPV16	0.8	no
HTMCP-03-06-02147/event5	-3500:-3001	3_downstream	dup-like_integration	HPV16	1	no
HTMCP-03-06-02147/event5	-3000:-2501	3_downstream	dup-like_integration	HPV16	0.833333	no
HTMCP-03-06-02147/event5	-2500:-2001	3_downstream	dup-like_integration	HPV16	0.625	no
HTMCP-03-06-02147/event5	-500:-1	3_downstream	dup-like_integration	HPV16	0.9	no
HTMCP-03-06-02147/event5	0:499	5_upstream	dup-like_integration	HPV16	0.3125	no
HTMCP-03-06-02147/event5	500:999	5_upstream	dup-like_integration	HPV16	0.5625	no
HTMCP-03-06-02147/event5	1000:1499	5_upstream	dup-like_integration	HPV16	0.875	no
HTMCP-03-06-02147/event5	1500:1999	5_upstream	dup-like_integration	HPV16	0.875	no
HTMCP-03-06-02147/event5	3000:3499	5_upstream	dup-like_integration	HPV16	0.642857	no
HTMCP-03-06-02147/event5	3500:3999	5_upstream	dup-like_integration	HPV16	0.839286	no
HTMCP-03-06-02147/event5	4000:4499	5_upstream	dup-like_integration	HPV16	1	no
HTMCP-03-06-02147/event5	4500:4999	5_upstream	dup-like_integration	HPV16	0.8	no
HTMCP-03-06-02155/event1	-4500:-4001	3_upstream	dup-like_integration	HPV16	0.66	yes
HTMCP-03-06-02155/event1	-4000:-3501	3_upstream	dup-like_integration	HPV16	0.7	yes
HTMCP-03-06-02155/event1	-3500:-3001	3_upstream	dup-like_integration	HPV16	0.0909091	yes
HTMCP-03-06-02155/event1	-2500:-2001	3_upstream	dup-like_integration	HPV16	0.840909	yes
HTMCP-03-06-02155/event1	-2000:-1501	3_upstream	dup-like_integration	HPV16	0.181818	yes
HTMCP-03-06-02155/event1	-1500:-1001	3_upstream	dup-like_integration	HPV16	0.818182	yes
HTMCP-03-06-02155/event1	-1000:-501	3_upstream	dup-like_integration	HPV16	0.649351	yes
HTMCP-03-06-02155/event1	-500:-1	3_upstream	dup-like_integration	HPV16	1	yes
HTMCP-03-06-02155/event1	0:499	5_downstream	dup-like_integration	HPV16	0.3	yes
HTMCP-03-06-02155/event1	500:999	5_downstream	dup-like_integration	HPV16	0.08	yes
HTMCP-03-06-02155/event1	1000:1499	5_downstream	dup-like_integration	HPV16	0.107143	yes
HTMCP-03-06-02155/event1	1500:1999	5_downstream	dup-like_integration	HPV16	0.261905	yes
HTMCP-03-06-02155/event1	2500:2999	5_downstream	dup-like_integration	HPV16	0.128205	yes
HTMCP-03-06-02155/event1	3000:3499	5_downstream	dup-like_integration	HPV16	0.307692	yes
HTMCP-03-06-02155/event1	3500:3999	5_downstream	dup-like_integration	HPV16	0.116987	yes
HTMCP-03-06-02155/event1	4000:4499	5_downstream	dup-like_integration	HPV16	0.0833333	yes
HTMCP-03-06-02155/event1	4500:4999	5_downstream	dup-like_integration	HPV16	0.166667	yes
HTMCP-03-06-02170/event1	-5000:-4501	5_downstream	dup-like_integration	HPV45	0.676471	yes
HTMCP-03-06-02170/event1	-4500:-4001	5_downstream	dup-like_integration	HPV45	0.654118	yes
HTMCP-03-06-02170/event1	-4000:-3501	5_downstream	dup-like_integration	HPV45	0.8	yes
HTMCP-03-06-02170/event1	-3500:-3001	5_downstream	dup-like_integration	HPV45	0.694444	yes
HTMCP-03-06-02170/event1	-3000:-2501	5_downstream	dup-like_integration	HPV45	0.459459	yes
HTMCP-03-06-02170/event1	-2500:-2001	5_downstream	dup-like_integration	HPV45	0.421053	yes
HTMCP-03-06-02170/event1	-2000:-1501	5_downstream	dup-like_integration	HPV45	0.634146	yes
HTMCP-03-06-02170/event1	-1500:-1001	5_downstream	dup-like_integration	HPV45	0.838415	yes
HTMCP-03-06-02170/event1	-1000:-501	5_downstream	dup-like_integration	HPV45	0.455426	yes
HTMCP-03-06-02170/event1	-500:-1	5_downstream	dup-like_integration	HPV45	0.641986	yes
HTMCP-03-06-02170/event1	0:499	3_upstream	dup-like_integration	HPV45	0.0984848	yes
HTMCP-03-06-02170/event1	500:999	3_upstream	dup-like_integration	HPV45	0.106807	yes
HTMCP-03-06-02170/event1	1000:1499	3_upstream	dup-like_integration	HPV45	0.196429	yes
HTMCP-03-06-02170/event1	1500:1999	3_upstream	dup-like_integration	HPV45	0.316053	yes
HTMCP-03-06-02170/event1	2000:2499	3_upstream	dup-like_integration	HPV45	0.246977	yes
HTMCP-03-06-02170/event1	2500:2999	3_upstream	dup-like_integration	HPV45	0.186166	yes
HTMCP-03-06-02170/event1	3000:3499	3_upstream	dup-like_integration	HPV45	0.205044	yes
HTMCP-03-06-02170/event1	3500:3999	3_upstream	dup-like_integration	HPV45	0.0822072	yes
HTMCP-03-06-02170/event1	4000:4499	3_upstream	dup-like_integration	HPV45	0.321597	yes
HTMCP-03-06-02170/event1	4500:4999	3_upstream	dup-like_integration	HPV45	0.464286	yes
HTMCP-03-06-02175/event10	-5000:-4501	5_upstream	dup-like_integration	HPV58	0.857143	no
HTMCP-03-06-02175/event10	-4500:-4001	5_upstream	dup-like_integration	HPV58	0.928571	no
HTMCP-03-06-02175/event10	-4500:-4001	inside	dup-like_integration	HPV58	0.5	no
HTMCP-03-06-02175/event10	-4000:-3501	5_upstream	dup-like_integration	HPV58	0.714286	no
HTMCP-03-06-02175/event10	-4000:-3501	inside	dup-like_integration	HPV58	0.499322	no
HTMCP-03-06-02175/event10	-3500:-3001	5_upstream	dup-like_integration	HPV58	0.809524	no
HTMCP-03-06-02175/event10	-3500:-3001	inside	dup-like_integration	HPV58	0.769231	no
HTMCP-03-06-02175/event10	-3000:-2501	5_upstream	dup-like_integration	HPV58	0.75	no
HTMCP-03-06-02175/event10	-3000:-2501	inside	dup-like_integration	HPV58	0.833333	no
HTMCP-03-06-02175/event10	-2500:-2001	5_upstream	dup-like_integration	HPV58	0.9375	no
HTMCP-03-06-02175/event10	-2500:-2001	inside	dup-like_integration	HPV58	0.75	no
HTMCP-03-06-02175/event10	-2000:-1501	5_upstream	dup-like_integration	HPV58	0.78125	no
HTMCP-03-06-02175/event10	-2000:-1501	inside	dup-like_integration	HPV58	0.758524	no
HTMCP-03-06-02175/event10	-1500:-1001	5_upstream	dup-like_integration	HPV58	0.6875	no
HTMCP-03-06-02175/event10	-1500:-1001	inside	dup-like_integration	HPV58	0.907738	no
HTMCP-03-06-02175/event10	-1000:-501	5_upstream	dup-like_integration	HPV58	0.839286	no
HTMCP-03-06-02175/event10	-1000:-501	inside	dup-like_integration	HPV58	0.892857	no
HTMCP-03-06-02175/event10	-500:-1	5_upstream	dup-like_integration	HPV58	0.90625	no
HTMCP-03-06-02175/event10	-500:-1	inside	dup-like_integration	HPV58	0.321429	no
HTMCP-03-06-02175/event10	0:499	3_downstream	dup-like_integration	HPV58	0.573529	no
HTMCP-03-06-02175/event10	500:999	3_downstream	dup-like_integration	HPV58	0.691176	no
HTMCP-03-06-02175/event10	1000:1499	3_downstream	dup-like_integration	HPV58	0.588235	no
HTMCP-03-06-02175/event10	1500:1999	3_downstream	dup-like_integration	HPV58	0.823529	no
HTMCP-03-06-02175/event10	2000:2499	3_downstream	dup-like_integration	HPV58	0.666667	no
HTMCP-03-06-02175/event10	2500:2999	3_downstream	dup-like_integration	HPV58	0.776471	no
HTMCP-03-06-02175/event10	3000:3499	3_downstream	dup-like_integration	HPV58	0.764706	no
HTMCP-03-06-02175/event10	3500:3999	3_downstream	dup-like_integration	HPV58	0.598039	no
HTMCP-03-06-02175/event10	4000:4499	3_downstream	dup-like_integration	HPV58	0.492647	no
HTMCP-03-06-02175/event10	4500:4999	3_downstream	dup-like_integration	HPV58	0.765625	no
HTMCP-03-06-02179/event3	-5000:-4501	3_upstream	dup-like_integration	HPV18	0.577778	yes
HTMCP-03-06-02179/event3	-4500:-4001	3_upstream	dup-like_integration	HPV18	0.666667	yes
HTMCP-03-06-02179/event3	-4000:-3501	3_upstream	dup-like_integration	HPV18	0.714286	yes
HTMCP-03-06-02179/event3	-3500:-3001	3_upstream	dup-like_integration	HPV18	0.857143	yes
HTMCP-03-06-02179/event3	-3000:-2501	3_upstream	dup-like_integration	HPV18	0	yes
HTMCP-03-06-02179/event3	-2500:-2001	3_upstream	dup-like_integration	HPV18	0.771429	yes
HTMCP-03-06-02179/event3	-2000:-1501	3_upstream	dup-like_integration	HPV18	0.84127	yes
HTMCP-03-06-02179/event3	-1500:-1001	3_upstream	dup-like_integration	HPV18	0.809524	yes
HTMCP-03-06-02179/event3	-1000:-501	3_upstream	dup-like_integration	HPV18	0.571429	yes
HTMCP-03-06-02179/event3	-500:-1	3_upstream	dup-like_integration	HPV18	0.428571	yes
HTMCP-03-06-02179/event3	0:499	5_downstream	dup-like_integration	HPV18	0.133333	yes
HTMCP-03-06-02179/event3	500:999	5_downstream	dup-like_integration	HPV18	0.166667	yes
HTMCP-03-06-02179/event3	1000:1499	5_downstream	dup-like_integration	HPV18	0.0555556	yes
HTMCP-03-06-02179/event3	1500:1999	5_downstream	dup-like_integration	HPV18	0	yes
HTMCP-03-06-02182/event1	-5000:-4501	3_upstream	dup-like_integration	HPV18	0.734568	yes
HTMCP-03-06-02182/event1	-4500:-4001	3_upstream	dup-like_integration	HPV18	0.789157	yes
HTMCP-03-06-02182/event1	-4000:-3501	3_upstream	dup-like_integration	HPV18	0.92	yes
HTMCP-03-06-02182/event1	-3500:-3001	3_upstream	dup-like_integration	HPV18	0.847188	yes
HTMCP-03-06-02182/event1	-3000:-2501	3_upstream	dup-like_integration	HPV18	0.730874	yes
HTMCP-03-06-02182/event1	-2500:-2001	3_upstream	dup-like_integration	HPV18	0.771681	yes
HTMCP-03-06-02182/event1	-2000:-1501	3_upstream	dup-like_integration	HPV18	0.779784	yes
HTMCP-03-06-02182/event1	-1500:-1001	3_upstream	dup-like_integration	HPV18	0.661616	yes
HTMCP-03-06-02182/event1	-500:-1	3_upstream	dup-like_integration	HPV18	0.448276	yes
HTMCP-03-06-02182/event1	0:499	5_downstream	dup-like_integration	HPV18	0.200821	yes
HTMCP-03-06-02182/event1	500:999	5_downstream	dup-like_integration	HPV18	0.195289	yes
HTMCP-03-06-02182/event1	1000:1499	5_downstream	dup-like_integration	HPV18	0.243781	yes
HTMCP-03-06-02182/event1	1500:1999	5_downstream	dup-like_integration	HPV18	0.353853	yes
HTMCP-03-06-02182/event1	2000:2499	5_downstream	dup-like_integration	HPV18	0.400614	yes
HTMCP-03-06-02182/event1	3500:3999	5_downstream	dup-like_integration	HPV18	0.364162	yes
HTMCP-03-06-02182/event1	4500:4999	5_downstream	dup-like_integration	HPV18	0.284141	yes
HTMCP-03-06-02185/event1	-5000:-4501	3_upstream	dup-like_integration	HPV18	0.870024	yes
HTMCP-03-06-02185/event1	-4500:-4001	3_upstream	dup-like_integration	HPV18	0.937107	yes
HTMCP-03-06-02185/event1	-4000:-3501	3_upstream	dup-like_integration	HPV18	0.73884	yes
HTMCP-03-06-02185/event1	-3500:-3001	3_upstream	dup-like_integration	HPV18	0.897839	yes
HTMCP-03-06-02185/event1	-3000:-2501	3_upstream	dup-like_integration	HPV18	0.85479	yes
HTMCP-03-06-02185/event1	-2500:-2001	3_upstream	dup-like_integration	HPV18	0.818147	yes
HTMCP-03-06-02185/event1	-2000:-1501	3_upstream	dup-like_integration	HPV18	0.769086	yes
HTMCP-03-06-02185/event1	-1500:-1001	3_upstream	dup-like_integration	HPV18	0.893959	yes
HTMCP-03-06-02185/event1	-1000:-501	3_upstream	dup-like_integration	HPV18	0.925926	yes
HTMCP-03-06-02185/event1	-500:-1	3_upstream	dup-like_integration	HPV18	0.770445	yes
HTMCP-03-06-02185/event1	0:499	5_downstream	dup-like_integration	HPV18	0.198922	yes
HTMCP-03-06-02185/event1	500:999	5_downstream	dup-like_integration	HPV18	0.129536	yes
HTMCP-03-06-02185/event1	1000:1499	5_downstream	dup-like_integration	HPV18	0.160232	yes
HTMCP-03-06-02185/event1	1500:1999	5_downstream	dup-like_integration	HPV18	0.355072	yes
HTMCP-03-06-02185/event1	2000:2499	5_downstream	dup-like_integration	HPV18	0.211397	yes
HTMCP-03-06-02185/event1	2500:2999	5_downstream	dup-like_integration	HPV18	0.457208	yes
HTMCP-03-06-02185/event1	3000:3499	5_downstream	dup-like_integration	HPV18	0.292393	yes
HTMCP-03-06-02185/event1	3500:3999	5_downstream	dup-like_integration	HPV18	0.178667	yes
HTMCP-03-06-02185/event1	4000:4499	5_downstream	dup-like_integration	HPV18	0.178667	yes
HTMCP-03-06-02185/event1	4500:4999	5_downstream	dup-like_integration	HPV18	0.5	yes
HTMCP-03-06-02195/event1	-5000:-4501	5_downstream	dup-like_integration	HPV45	1	yes
HTMCP-03-06-02195/event1	-4500:-4001	5_downstream	dup-like_integration	HPV45	0.625	yes
HTMCP-03-06-02195/event1	-4000:-3501	5_downstream	dup-like_integration	HPV45	0.455556	yes
HTMCP-03-06-02195/event1	-3500:-3001	5_downstream	dup-like_integration	HPV45	0.75	yes
HTMCP-03-06-02195/event1	-3000:-2501	5_downstream	dup-like_integration	HPV45	1	yes
HTMCP-03-06-02195/event1	-2500:-2001	5_downstream	dup-like_integration	HPV45	1	yes
HTMCP-03-06-02195/event1	-2000:-1501	5_downstream	dup-like_integration	HPV45	0.916667	yes
HTMCP-03-06-02195/event1	-1500:-1001	5_downstream	dup-like_integration	HPV45	0.952381	yes
HTMCP-03-06-02195/event1	-1000:-501	5_downstream	dup-like_integration	HPV45	0.971429	yes
HTMCP-03-06-02195/event1	-500:-1	5_downstream	dup-like_integration	HPV45	1	yes
HTMCP-03-06-02195/event1	0:499	3_upstream	dup-like_integration	HPV45	0.0333333	yes
HTMCP-03-06-02195/event1	500:999	3_upstream	dup-like_integration	HPV45	0	yes
HTMCP-03-06-02195/event3	-2500:-2001	3_upstream	dup-like_integration	HPV45	0.1	no
HTMCP-03-06-02195/event3	-2000:-1501	3_upstream	dup-like_integration	HPV45	0	no
HTMCP-03-06-02195/event3	-1500:-1001	3_upstream	dup-like_integration	HPV45	0.283333	no
HTMCP-03-06-02195/event3	-1000:-501	3_upstream	dup-like_integration	HPV45	0.4375	no
HTMCP-03-06-02195/event3	-500:-1	3_upstream	dup-like_integration	HPV45	0.25641	no
HTMCP-03-06-02195/event3	0:499	5_downstream	dup-like_integration	HPV45	0.225	no
HTMCP-03-06-02195/event3	500:999	5_downstream	dup-like_integration	HPV45	0.111111	no
HTMCP-03-06-02203/event1	-5000:-4501	5_upstream	dup-like_integration	HPV18	0.972973	yes
HTMCP-03-06-02203/event1	-4500:-4001	5_upstream	dup-like_integration	HPV18	0.783784	yes
HTMCP-03-06-02203/event1	-4000:-3501	5_upstream	dup-like_integration	HPV18	0.621622	yes
HTMCP-03-06-02203/event1	-3500:-3001	5_upstream	dup-like_integration	HPV18	0.395521	yes
HTMCP-03-06-02203/event1	-3000:-2501	5_upstream	dup-like_integration	HPV18	0.923077	yes
HTMCP-03-06-02203/event1	-2500:-2001	5_upstream	dup-like_integration	HPV18	0.863636	yes
HTMCP-03-06-02203/event1	-2000:-1501	5_upstream	dup-like_integration	HPV18	0.85	yes
HTMCP-03-06-02203/event1	-500:-1	inside	dup-like_integration	HPV18	0.94	yes
HTMCP-03-06-02203/event1	0:499	3_downstream	dup-like_integration	HPV18	0.223445	yes
HTMCP-03-06-02203/event1	500:999	3_downstream	dup-like_integration	HPV18	0.296296	yes
HTMCP-03-06-02203/event1	1000:1499	3_downstream	dup-like_integration	HPV18	0.257438	yes
HTMCP-03-06-02203/event1	1500:1999	3_downstream	dup-like_integration	HPV18	0.391026	yes
HTMCP-03-06-02203/event1	2000:2499	3_downstream	dup-like_integration	HPV18	0.315833	yes
HTMCP-03-06-02203/event1	2500:2999	3_downstream	dup-like_integration	HPV18	0.311111	yes
HTMCP-03-06-02203/event1	3500:3999	3_downstream	dup-like_integration	HPV18	0.337626	yes
HTMCP-03-06-02203/event1	4000:4499	3_downstream	dup-like_integration	HPV18	0.238095	yes
HTMCP-03-06-02203/event1	4500:4999	3_downstream	dup-like_integration	HPV18	0.531746	yes
HTMCP-03-06-02209/event1	-5000:-4501	5_downstream	dup-like_integration	HPV16	0.91583	yes
HTMCP-03-06-02209/event1	-4500:-4001	5_downstream	dup-like_integration	HPV16	0.803788	yes
HTMCP-03-06-02209/event1	-4000:-3501	5_downstream	dup-like_integration	HPV16	0.846693	yes
HTMCP-03-06-02209/event1	-3500:-3001	5_downstream	dup-like_integration	HPV16	0.945971	yes
HTMCP-03-06-02209/event1	-3000:-2501	5_downstream	dup-like_integration	HPV16	0.92943	yes
HTMCP-03-06-02209/event1	-2500:-2001	5_downstream	dup-like_integration	HPV16	0.903043	yes
HTMCP-03-06-02209/event1	-2000:-1501	5_downstream	dup-like_integration	HPV16	0.924292	yes
HTMCP-03-06-02209/event1	-1500:-1001	5_downstream	dup-like_integration	HPV16	0.846108	yes
HTMCP-03-06-02209/event1	-1000:-501	5_downstream	dup-like_integration	HPV16	0.958287	yes
HTMCP-03-06-02209/event1	-500:-1	5_downstream	dup-like_integration	HPV16	0.946997	yes
HTMCP-03-06-02209/event1	0:499	3_upstream	dup-like_integration	HPV16	0.0166667	yes
HTMCP-03-06-02209/event1	500:999	3_upstream	dup-like_integration	HPV16	0.0119048	yes
HTMCP-03-06-02209/event1	1000:1499	3_upstream	dup-like_integration	HPV16	0.05625	yes
HTMCP-03-06-02209/event1	1500:1999	3_upstream	dup-like_integration	HPV16	0.0208333	yes
HTMCP-03-06-02209/event1	2000:2499	3_upstream	dup-like_integration	HPV16	0.0297619	yes
HTMCP-03-06-02209/event1	2500:2999	3_upstream	dup-like_integration	HPV16	0.0348193	yes
HTMCP-03-06-02209/event1	3000:3499	3_upstream	dup-like_integration	HPV16	0.241453	yes
HTMCP-03-06-02209/event1	3500:3999	3_upstream	dup-like_integration	HPV16	0.2	yes
HTMCP-03-06-02209/event1	4000:4499	3_upstream	dup-like_integration	HPV16	0.466667	yes
HTMCP-03-06-02209/event1	4500:4999	3_upstream	dup-like_integration	HPV16	0.802778	yes
HTMCP-03-06-02219/event1	-1000:-501	5_downstream	dup-like_integration	HPV45	0	no
HTMCP-03-06-02219/event1	-500:-1	5_downstream	dup-like_integration	HPV45	0	no
HTMCP-03-06-02219/event1	0:499	3_upstream	dup-like_integration	HPV45	0.111111	no
HTMCP-03-06-02219/event1	500:999	3_upstream	dup-like_integration	HPV45	0.0833333	no
HTMCP-03-06-02219/event1	1500:1999	3_upstream	dup-like_integration	HPV45	0	no
HTMCP-03-06-02219/event1	2000:2499	3_upstream	dup-like_integration	HPV45	0	no
HTMCP-03-06-02239/event1	-5000:-4501	3_upstream	dup-like_integration	HPV16	0.880556	yes
HTMCP-03-06-02239/event1	-4000:-3501	3_upstream	dup-like_integration	HPV16	0.661111	yes
HTMCP-03-06-02239/event1	-3500:-3001	3_upstream	dup-like_integration	HPV16	0.941692	yes
HTMCP-03-06-02239/event1	-3000:-2501	3_upstream	dup-like_integration	HPV16	0.93516	yes
HTMCP-03-06-02239/event1	-2500:-2001	3_upstream	dup-like_integration	HPV16	0.926784	yes
HTMCP-03-06-02239/event1	-2000:-1501	3_upstream	dup-like_integration	HPV16	0.889728	yes
HTMCP-03-06-02239/event1	-1500:-1001	3_upstream	dup-like_integration	HPV16	0.908255	yes
HTMCP-03-06-02239/event1	-1000:-501	3_upstream	dup-like_integration	HPV16	0.975	yes
HTMCP-03-06-02239/event1	-500:-1	3_upstream	dup-like_integration	HPV16	0.776201	yes
HTMCP-03-06-02239/event1	0:499	5_downstream	dup-like_integration	HPV16	0.198413	yes
HTMCP-03-06-02239/event1	500:999	5_downstream	dup-like_integration	HPV16	0.308517	yes
HTMCP-03-06-02239/event1	1000:1499	5_downstream	dup-like_integration	HPV16	0.831001	yes
HTMCP-03-06-02239/event1	1500:1999	5_downstream	dup-like_integration	HPV16	0.760417	yes
HTMCP-03-06-02239/event1	2000:2499	5_downstream	dup-like_integration	HPV16	0.891026	yes
HTMCP-03-06-02239/event1	2500:2999	5_downstream	dup-like_integration	HPV16	0.317308	yes
HTMCP-03-06-02239/event1	3000:3499	5_downstream	dup-like_integration	HPV16	0.845486	yes
HTMCP-03-06-02239/event1	3500:3999	5_downstream	dup-like_integration	HPV16	0.322917	yes
HTMCP-03-06-02239/event1	4000:4499	5_downstream	dup-like_integration	HPV16	0.440476	yes
HTMCP-03-06-02239/event1	4500:4999	5_downstream	dup-like_integration	HPV16	0.554959	yes
HTMCP-03-06-02242/event1	-5000:-4501	3_upstream	dup-like_integration	HPV45	0.451577	yes
HTMCP-03-06-02242/event1	-4500:-4001	3_upstream	dup-like_integration	HPV45	0.5	yes
HTMCP-03-06-02242/event1	-4000:-3501	3_upstream	dup-like_integration	HPV45	0.612625	yes
HTMCP-03-06-02242/event1	-3500:-3001	3_upstream	dup-like_integration	HPV45	0.736999	yes
HTMCP-03-06-02242/event1	-3000:-2501	3_upstream	dup-like_integration	HPV45	0.633315	yes
HTMCP-03-06-02242/event1	-2500:-2001	3_upstream	dup-like_integration	HPV45	0.62614	yes
HTMCP-03-06-02242/event1	-1500:-1001	3_upstream	dup-like_integration	HPV45	0.782149	yes
HTMCP-03-06-02242/event1	-1000:-501	3_upstream	dup-like_integration	HPV45	0.5018	yes
HTMCP-03-06-02242/event1	-500:-1	3_upstream	dup-like_integration	HPV45	0.635362	yes
HTMCP-03-06-02242/event1	0:499	5_downstream	dup-like_integration	HPV45	0.0128247	yes
HTMCP-03-06-02242/event1	500:999	5_downstream	dup-like_integration	HPV45	0.0078125	yes
HTMCP-03-06-02242/event1	1000:1499	5_downstream	dup-like_integration	HPV45	0.0277778	yes
HTMCP-03-06-02242/event1	1500:1999	5_downstream	dup-like_integration	HPV45	0.0981581	yes
HTMCP-03-06-02242/event1	2000:2499	5_downstream	dup-like_integration	HPV45	0.197578	yes
HTMCP-03-06-02242/event1	2500:2999	5_downstream	dup-like_integration	HPV45	0.677068	yes
HTMCP-03-06-02242/event1	3000:3499	5_downstream	dup-like_integration	HPV45	0.632507	yes
HTMCP-03-06-02242/event1	3500:3999	5_downstream	dup-like_integration	HPV45	0.391299	yes
HTMCP-03-06-02242/event1	4000:4499	5_downstream	dup-like_integration	HPV45	0.692287	yes
HTMCP-03-06-02242/event1	4500:4999	5_downstream	dup-like_integration	HPV45	0.723848	yes
HTMCP-03-06-02256/event1	-3000:-2501	3_upstream	dup-like_integration	HPV45	0.95	yes
HTMCP-03-06-02256/event1	-2500:-2001	3_upstream	dup-like_integration	HPV45	0.966667	yes
HTMCP-03-06-02256/event1	-2000:-1501	3_upstream	dup-like_integration	HPV45	0.833333	yes
HTMCP-03-06-02256/event1	-1500:-1001	3_upstream	dup-like_integration	HPV45	0	yes
HTMCP-03-06-02256/event1	-1000:-501	3_upstream	dup-like_integration	HPV45	0.630952	yes
HTMCP-03-06-02256/event1	-500:-1	3_upstream	dup-like_integration	HPV45	0.783163	yes
HTMCP-03-06-02256/event1	0:499	5_downstream	dup-like_integration	HPV45	0	yes
HTMCP-03-06-02256/event1	500:999	5_downstream	dup-like_integration	HPV45	0	yes
HTMCP-03-06-02256/event1	1500:1999	5_downstream	dup-like_integration	HPV45	0	yes
HTMCP-03-06-02256/event1	2000:2499	5_downstream	dup-like_integration	HPV45	0.166667	yes
HTMCP-03-06-02256/event1	2500:2999	5_downstream	dup-like_integration	HPV45	0.0833333	yes
HTMCP-03-06-02256/event1	3000:3499	5_downstream	dup-like_integration	HPV45	0.555556	yes
HTMCP-03-06-02256/event1	3500:3999	5_downstream	dup-like_integration	HPV45	0.816667	yes
HTMCP-03-06-02256/event1	4000:4499	5_downstream	dup-like_integration	HPV45	0.333333	yes
HTMCP-03-06-02256/event1	4500:4999	5_downstream	dup-like_integration	HPV45	0.6	yes
HTMCP-03-06-02261/event1	-5000:-4501	3_downstream	dup-like_integration	HPV31	0.806548	yes
HTMCP-03-06-02261/event1	-5000:-4501	3_upstream	dup-like_integration	HPV31	0.8	yes
HTMCP-03-06-02261/event1	-4500:-4001	3_downstream	dup-like_integration	HPV31	0.831349	yes
HTMCP-03-06-02261/event1	-4500:-4001	3_upstream	dup-like_integration	HPV31	0.8	yes
HTMCP-03-06-02261/event1	-4000:-3501	3_downstream	dup-like_integration	HPV31	0.9	yes
HTMCP-03-06-02261/event1	-4000:-3501	3_upstream	dup-like_integration	HPV31	0.7	yes
HTMCP-03-06-02261/event1	-3500:-3001	3_downstream	dup-like_integration	HPV31	0.9	yes
HTMCP-03-06-02261/event1	-3500:-3001	3_upstream	dup-like_integration	HPV31	1	yes
HTMCP-03-06-02261/event1	-3000:-2501	3_downstream	dup-like_integration	HPV31	0.866667	yes
HTMCP-03-06-02261/event1	-3000:-2501	3_upstream	dup-like_integration	HPV31	0.9	yes
HTMCP-03-06-02261/event1	-2500:-2001	3_downstream	dup-like_integration	HPV31	0.92	yes
HTMCP-03-06-02261/event1	-2500:-2001	3_upstream	dup-like_integration	HPV31	0.857143	yes
HTMCP-03-06-02261/event1	-2000:-1501	3_downstream	dup-like_integration	HPV31	0.8	yes
HTMCP-03-06-02261/event1	-2000:-1501	3_upstream	dup-like_integration	HPV31	0.9	yes
HTMCP-03-06-02261/event1	-1500:-1001	3_downstream	dup-like_integration	HPV31	0.866667	yes
HTMCP-03-06-02261/event1	-1500:-1001	3_upstream	dup-like_integration	HPV31	0.72	yes
HTMCP-03-06-02261/event1	-1000:-501	3_downstream	dup-like_integration	HPV31	0.825	yes
HTMCP-03-06-02261/event1	-1000:-501	3_upstream	dup-like_integration	HPV31	0.266667	yes
HTMCP-03-06-02261/event1	-500:-1	3_downstream	dup-like_integration	HPV31	0.866667	yes
HTMCP-03-06-02261/event1	-500:-1	3_upstream	dup-like_integration	HPV31	0.8	yes
HTMCP-03-06-02261/event1	0:499	3_downstream	dup-like_integration	HPV31	0.6	yes
HTMCP-03-06-02261/event1	0:499	5_downstream	dup-like_integration	HPV31	0.65	yes
HTMCP-03-06-02261/event1	500:999	5_downstream	dup-like_integration	HPV31	0.45	yes
HTMCP-03-06-02261/event1	1000:1499	5_downstream	dup-like_integration	HPV31	0.666667	yes
HTMCP-03-06-02261/event1	1500:1999	5_downstream	dup-like_integration	HPV31	0.469388	yes
HTMCP-03-06-02261/event1	2000:2499	5_downstream	dup-like_integration	HPV31	0.833333	yes
HTMCP-03-06-02261/event1	2500:2999	5_downstream	dup-like_integration	HPV31	0.888889	yes
HTMCP-03-06-02261/event1	3000:3499	5_downstream	dup-like_integration	HPV31	0.805556	yes
HTMCP-03-06-02261/event1	3500:3999	5_downstream	dup-like_integration	HPV31	0.861111	yes
HTMCP-03-06-02261/event1	4000:4499	5_downstream	dup-like_integration	HPV31	0.666667	yes
HTMCP-03-06-02261/event1	4500:4999	5_downstream	dup-like_integration	HPV31	0.273333	yes
HTMCP-03-06-02266/event1	-5000:-4501	5_downstream	dup-like_integration	HPV45	0.0645833	yes
HTMCP-03-06-02266/event1	-4500:-4001	5_downstream	dup-like_integration	HPV45	0.469045	yes
HTMCP-03-06-02266/event1	-4000:-3501	5_downstream	dup-like_integration	HPV45	0.751667	yes
HTMCP-03-06-02266/event1	-3500:-3001	5_downstream	dup-like_integration	HPV45	0.93117	yes
HTMCP-03-06-02266/event1	-3000:-2501	5_downstream	dup-like_integration	HPV45	0.89561	yes
HTMCP-03-06-02266/event1	-2500:-2001	5_downstream	dup-like_integration	HPV45	0.859361	yes
HTMCP-03-06-02266/event1	-2000:-1501	5_downstream	dup-like_integration	HPV45	0.0644588	yes
HTMCP-03-06-02266/event1	-1500:-1001	5_downstream	dup-like_integration	HPV45	0.42291	yes
HTMCP-03-06-02266/event1	-1000:-501	5_downstream	dup-like_integration	HPV45	0.920269	yes
HTMCP-03-06-02266/event1	-500:-1	5_downstream	dup-like_integration	HPV45	0.750541	yes
HTMCP-03-06-02266/event1	0:499	3_upstream	dup-like_integration	HPV45	0.00420168	yes
HTMCP-03-06-02266/event1	500:999	3_upstream	dup-like_integration	HPV45	0.00347222	yes
HTMCP-03-06-02266/event1	1000:1499	3_upstream	dup-like_integration	HPV45	0	yes
HTMCP-03-06-02266/event1	1500:1999	3_upstream	dup-like_integration	HPV45	0	yes
HTMCP-03-06-02266/event1	2000:2499	3_upstream	dup-like_integration	HPV45	0.00833333	yes
HTMCP-03-06-02266/event1	2500:2999	3_upstream	dup-like_integration	HPV45	0.0204678	yes
HTMCP-03-06-02266/event1	3500:3999	3_upstream	dup-like_integration	HPV45	0.0375	yes
HTMCP-03-06-02266/event1	4000:4499	3_upstream	dup-like_integration	HPV45	0.0186632	yes
HTMCP-03-06-02266/event1	4500:4999	3_upstream	dup-like_integration	HPV45	0.0104167	yes
HTMCP-03-06-02320/event1	-5000:-4501	3_upstream	dup-like_integration	HPV45	0.160714	yes
HTMCP-03-06-02320/event1	-4500:-4001	3_upstream	dup-like_integration	HPV45	0.214286	yes
HTMCP-03-06-02320/event1	-4000:-3501	3_upstream	dup-like_integration	HPV45	0.2	yes
HTMCP-03-06-02320/event1	-3500:-3001	3_upstream	dup-like_integration	HPV45	0.433333	yes
HTMCP-03-06-02320/event1	-3000:-2501	3_upstream	dup-like_integration	HPV45	0.809722	yes
HTMCP-03-06-02320/event1	-2500:-2001	3_upstream	dup-like_integration	HPV45	0.752451	yes
HTMCP-03-06-02320/event1	-2000:-1501	3_upstream	dup-like_integration	HPV45	0.911765	yes
HTMCP-03-06-02320/event1	-1500:-1001	3_upstream	dup-like_integration	HPV45	0.911765	yes
HTMCP-03-06-02320/event1	-1000:-501	3_upstream	dup-like_integration	HPV45	0.388889	yes
HTMCP-03-06-02320/event1	-500:-1	3_upstream	dup-like_integration	HPV45	0.5	yes
HTMCP-03-06-02320/event1	0:499	5_downstream	dup-like_integration	HPV45	0.45	yes
HTMCP-03-06-02320/event1	500:999	5_downstream	dup-like_integration	HPV45	0.4	yes
HTMCP-03-06-02320/event1	1000:1499	5_downstream	dup-like_integration	HPV45	0.35	yes
HTMCP-03-06-02320/event1	1500:1999	5_downstream	dup-like_integration	HPV45	0.15	yes
HTMCP-03-06-02320/event1	2000:2499	5_downstream	dup-like_integration	HPV45	0.378947	yes
HTMCP-03-06-02320/event1	3000:3499	5_downstream	dup-like_integration	HPV45	0.294118	yes
HTMCP-03-06-02320/event1	3500:3999	5_downstream	dup-like_integration	HPV45	0.369748	yes
HTMCP-03-06-02320/event1	4000:4499	5_downstream	dup-like_integration	HPV45	0.442857	yes
HTMCP-03-06-02320/event1	4500:4999	5_downstream	dup-like_integration	HPV45	0.428571	yes
HTMCP-03-06-02330/event1	-5000:-4501	5_downstream	dup-like_integration	HPV68	0.85	yes
HTMCP-03-06-02330/event1	-4500:-4001	5_downstream	dup-like_integration	HPV68	0.818182	yes
HTMCP-03-06-02330/event1	-4000:-3501	5_downstream	dup-like_integration	HPV68	0.909091	yes
HTMCP-03-06-02330/event1	-3500:-3001	5_downstream	dup-like_integration	HPV68	0.818182	yes
HTMCP-03-06-02330/event1	-3000:-2501	5_downstream	dup-like_integration	HPV68	0.828283	yes
HTMCP-03-06-02330/event1	-2000:-1501	5_downstream	dup-like_integration	HPV68	0.833333	yes
HTMCP-03-06-02330/event1	-1500:-1001	5_downstream	dup-like_integration	HPV68	0.833333	yes
HTMCP-03-06-02330/event1	500:999	3_upstream	dup-like_integration	HPV68	0	yes
HTMCP-03-06-02330/event1	1000:1499	3_upstream	dup-like_integration	HPV68	0.352941	yes
HTMCP-03-06-02330/event1	1500:1999	3_upstream	dup-like_integration	HPV68	0.0588235	yes
HTMCP-03-06-02330/event1	2000:2499	3_upstream	dup-like_integration	HPV68	0.125	yes
HTMCP-03-06-02330/event1	2500:2999	3_upstream	dup-like_integration	HPV68	0.0625	yes
HTMCP-03-06-02330/event1	3000:3499	3_upstream	dup-like_integration	HPV68	0.129861	yes
HTMCP-03-06-02330/event1	3500:3999	3_upstream	dup-like_integration	HPV68	0.333333	yes
HTMCP-03-06-02330/event1	4000:4499	3_upstream	dup-like_integration	HPV68	0.133333	yes
HTMCP-03-06-02330/event1	4500:4999	3_upstream	dup-like_integration	HPV68	0.111111	yes
HTMCP-03-06-02332/event2	-5000:-4501	5_downstream	dup-like_integration	HPV16	0.931429	yes
HTMCP-03-06-02332/event2	-4500:-4001	5_downstream	dup-like_integration	HPV16	0.873016	yes
HTMCP-03-06-02332/event2	-4000:-3501	5_downstream	dup-like_integration	HPV16	0.733333	yes
HTMCP-03-06-02332/event2	-3500:-3001	5_downstream	dup-like_integration	HPV16	0.845734	yes
HTMCP-03-06-02332/event2	-3000:-2501	5_downstream	dup-like_integration	HPV16	0.936632	yes
HTMCP-03-06-02332/event2	-2500:-2001	5_downstream	dup-like_integration	HPV16	0.944444	yes
HTMCP-03-06-02332/event2	-2000:-1501	5_downstream	dup-like_integration	HPV16	0.94228	yes
HTMCP-03-06-02332/event2	-1500:-1001	5_downstream	dup-like_integration	HPV16	0.951616	yes
HTMCP-03-06-02332/event2	-1000:-501	5_downstream	dup-like_integration	HPV16	0.75	yes
HTMCP-03-06-02332/event2	-500:-1	5_downstream	dup-like_integration	HPV16	1	yes
HTMCP-03-06-02332/event2	0:499	3_upstream	dup-like_integration	HPV16	0.0247253	yes
HTMCP-03-06-02332/event2	500:999	3_upstream	dup-like_integration	HPV16	0.0375	yes
HTMCP-03-06-02332/event2	1000:1499	3_upstream	dup-like_integration	HPV16	0.0181818	yes
HTMCP-03-06-02332/event2	1500:1999	3_upstream	dup-like_integration	HPV16	0.0242424	yes
HTMCP-03-06-02332/event2	2000:2499	3_upstream	dup-like_integration	HPV16	0.0411765	yes
HTMCP-03-06-02332/event2	2500:2999	3_upstream	dup-like_integration	HPV16	0.17037	yes
HTMCP-03-06-02332/event2	3000:3499	3_upstream	dup-like_integration	HPV16	0.288889	yes
HTMCP-03-06-02332/event2	3500:3999	3_upstream	dup-like_integration	HPV16	0.582837	yes
HTMCP-03-06-02332/event2	4000:4499	3_upstream	dup-like_integration	HPV16	0.473214	yes
HTMCP-03-06-02332/event2	4500:4999	3_upstream	dup-like_integration	HPV16	0.660714	yes
HTMCP-03-06-02333/event1	-5000:-4501	5_downstream	dup-like_integration	HPV16	0.560714	yes
HTMCP-03-06-02333/event1	-4500:-4001	5_downstream	dup-like_integration	HPV16	0.533929	yes
HTMCP-03-06-02333/event1	-4000:-3501	5_downstream	dup-like_integration	HPV16	0.430556	yes
HTMCP-03-06-02333/event1	-3500:-3001	5_downstream	dup-like_integration	HPV16	0.375	yes
HTMCP-03-06-02333/event1	-3000:-2501	5_downstream	dup-like_integration	HPV16	0.125	yes
HTMCP-03-06-02333/event1	-2500:-2001	5_downstream	dup-like_integration	HPV16	0.128571	yes
HTMCP-03-06-02333/event1	-2000:-1501	5_downstream	dup-like_integration	HPV16	0.375	yes
HTMCP-03-06-02333/event1	-1500:-1001	5_downstream	dup-like_integration	HPV16	0.46875	yes
HTMCP-03-06-02333/event1	-1000:-501	5_downstream	dup-like_integration	HPV16	0.115741	yes
HTMCP-03-06-02333/event1	-500:-1	5_downstream	dup-like_integration	HPV16	0.194444	yes
HTMCP-03-06-02333/event1	0:499	3_upstream	dup-like_integration	HPV16	0.0666667	yes
HTMCP-03-06-02333/event1	500:999	3_upstream	dup-like_integration	HPV16	0.0555556	yes
HTMCP-03-06-02333/event1	1000:1499	3_upstream	dup-like_integration	HPV16	0.227778	yes
HTMCP-03-06-02333/event1	1500:1999	3_upstream	dup-like_integration	HPV16	0.0787546	yes
HTMCP-03-06-02333/event1	2000:2499	3_upstream	dup-like_integration	HPV16	0.16	yes
HTMCP-03-06-02354/event1	-4000:-3501	3_upstream	dup-like_integration	HPV18	0.714286	yes
HTMCP-03-06-02354/event1	-3500:-3001	3_upstream	dup-like_integration	HPV18	0.666667	yes
HTMCP-03-06-02354/event1	-3000:-2501	3_upstream	dup-like_integration	HPV18	0.740741	yes
HTMCP-03-06-02354/event1	-2500:-2001	3_upstream	dup-like_integration	HPV18	0.9	yes
HTMCP-03-06-02354/event1	-2000:-1501	3_upstream	dup-like_integration	HPV18	0.866667	yes
HTMCP-03-06-02354/event1	-1500:-1001	3_upstream	dup-like_integration	HPV18	0.778788	yes
HTMCP-03-06-02354/event1	-1000:-501	3_upstream	dup-like_integration	HPV18	0.727273	yes
HTMCP-03-06-02354/event1	-500:-1	3_upstream	dup-like_integration	HPV18	0.839744	yes
HTMCP-03-06-02354/event1	0:499	5_downstream	dup-like_integration	HPV18	0.133053	yes
HTMCP-03-06-02354/event1	500:999	5_downstream	dup-like_integration	HPV18	0.166667	yes
HTMCP-03-06-02354/event1	1000:1499	5_downstream	dup-like_integration	HPV18	0.0352941	yes
HTMCP-03-06-02354/event1	1500:1999	5_downstream	dup-like_integration	HPV18	0.129605	yes
HTMCP-03-06-02354/event1	2000:2499	5_downstream	dup-like_integration	HPV18	0.15	yes
HTMCP-03-06-02354/event1	2500:2999	5_downstream	dup-like_integration	HPV18	0.157895	yes
HTMCP-03-06-02354/event1	3000:3499	5_downstream	dup-like_integration	HPV18	0.294118	yes
HTMCP-03-06-02354/event1	3500:3999	5_downstream	dup-like_integration	HPV18	0.425654	yes
HTMCP-03-06-02354/event1	4000:4499	5_downstream	dup-like_integration	HPV18	0.205882	yes
HTMCP-03-06-02354/event1	4500:4999	5_downstream	dup-like_integration	HPV18	0.266667	yes
HTMCP-03-06-02411/event7	-1000:-501	3_downstream	dup-like_integration	HPV16	0.714286	no
HTMCP-03-06-02411/event7	-500:-1	3_downstream	dup-like_integration	HPV16	0.857143	no
HTMCP-03-06-02411/event7	0:499	5_downstream	dup-like_integration	HPV16	0.8	no
HTMCP-03-06-02411/event9	-4500:-4001	3_upstream	dup-like_integration	HPV16	0.545455	no
HTMCP-03-06-02411/event9	-4000:-3501	3_upstream	dup-like_integration	HPV16	0.30303	no
HTMCP-03-06-02411/event9	-3500:-3001	3_upstream	dup-like_integration	HPV16	0.221591	no
HTMCP-03-06-02411/event9	-3000:-2501	3_upstream	dup-like_integration	HPV16	0.333333	no
HTMCP-03-06-02411/event9	-2500:-2001	3_upstream	dup-like_integration	HPV16	0.194444	no
HTMCP-03-06-02411/event9	-2000:-1501	3_upstream	dup-like_integration	HPV16	0.25	no
HTMCP-03-06-02411/event9	-1000:-501	3_upstream	dup-like_integration	HPV16	0.0512821	no
HTMCP-03-06-02411/event9	-500:-1	3_upstream	dup-like_integration	HPV16	0.435897	no
HTMCP-03-06-02411/event9	0:499	5_downstream	dup-like_integration	HPV16	0.173913	no
HTMCP-03-06-02411/event9	500:999	5_downstream	dup-like_integration	HPV16	0.0454545	no
HTMCP-03-06-02411/event9	1000:1499	5_downstream	dup-like_integration	HPV16	0.181818	no
HTMCP-03-06-02411/event9	1500:1999	5_downstream	dup-like_integration	HPV16	0.138528	no
HTMCP-03-06-02411/event9	2000:2499	5_downstream	dup-like_integration	HPV16	0.190476	no
HTMCP-03-06-02411/event9	2500:2999	5_downstream	dup-like_integration	HPV16	0.388158	no
HTMCP-03-06-02411/event9	3000:3499	5_downstream	dup-like_integration	HPV16	0.555556	no
HTMCP-03-06-02411/event9	3500:3999	5_downstream	dup-like_integration	HPV16	0	no
HTMCP-03-06-02411/event9	4000:4499	5_downstream	dup-like_integration	HPV16	0.444444	no
HTMCP-03-06-02411/event9	4500:4999	5_downstream	dup-like_integration	HPV16	0.680556	no
HTMCP-03-06-02442/event1	-5000:-4501	5_downstream	dup-like_integration	HPV18	0.294118	yes
HTMCP-03-06-02442/event1	-4500:-4001	5_downstream	dup-like_integration	HPV18	0.435294	yes
HTMCP-03-06-02442/event1	-4000:-3501	5_downstream	dup-like_integration	HPV18	0.431373	yes
HTMCP-03-06-02442/event1	-3500:-3001	5_downstream	dup-like_integration	HPV18	0.411765	yes
HTMCP-03-06-02442/event1	-3000:-2501	5_downstream	dup-like_integration	HPV18	0.555556	yes
HTMCP-03-06-02442/event1	-2500:-2001	5_downstream	dup-like_integration	HPV18	0.470588	yes
HTMCP-03-06-02442/event1	-2000:-1501	5_downstream	dup-like_integration	HPV18	0.643791	yes
HTMCP-03-06-02442/event1	-1500:-1001	5_downstream	dup-like_integration	HPV18	0.777778	yes
HTMCP-03-06-02442/event1	-1000:-501	5_downstream	dup-like_integration	HPV18	0.537037	yes
HTMCP-03-06-02442/event1	-500:-1	5_downstream	dup-like_integration	HPV18	0.294118	yes
HTMCP-03-06-02442/event1	0:499	3_upstream	dup-like_integration	HPV18	0.111111	yes
HTMCP-03-06-02442/event1	500:999	3_upstream	dup-like_integration	HPV18	0.166667	yes
HTMCP-03-06-02442/event1	1000:1499	3_upstream	dup-like_integration	HPV18	0.111111	yes
HTMCP-03-06-02442/event1	1500:1999	3_upstream	dup-like_integration	HPV18	0.0303309	yes
HTMCP-03-06-02442/event1	2000:2499	3_upstream	dup-like_integration	HPV18	0.3125	yes
HTMCP-03-06-02442/event1	2500:2999	3_upstream	dup-like_integration	HPV18	0.386667	yes
HTMCP-03-06-02442/event1	3000:3499	3_upstream	dup-like_integration	HPV18	0.639583	yes
HTMCP-03-06-02442/event1	3500:3999	3_upstream	dup-like_integration	HPV18	0.176471	yes
HTMCP-03-06-02442/event1	4000:4499	3_upstream	dup-like_integration	HPV18	0.506985	yes
HTMCP-03-06-02442/event1	4500:4999	3_upstream	dup-like_integration	HPV18	0.352941	yes
