# Supplementary material for: Rearrangements of viral and human genomes at human papillomavirus integration events and their allele-specific impacts on cancer genome regulation
Source: Genome Res. 2025 Apr;35(4):653–70. doi: 10.1101/gr.279041.124 (PMC12047271; doi:10.1101/gr.279041.124)
Supplement: Supplement 12 [file Supplemental_Table_S11.xlsx]

## Sheet: Sheet1
Supplemental Table S11. HPV integration event loci overlapping DMR hotspots
The integration event loci that overlap hotspots of differentially methylated regions (DMRs) and their significance 500 kb on either side of HPV integration, as determined by a permutation test. The loci are numbered by their position in Figure 6a-b. Other information about the integration events and DMR hotspots are also provided.
aveMethyl = The average fold change in methylation of DMRs that are contained within the overlapping phase block and DMR hotspot region, fold change = HPV haplotype / other haplotype
status = unmethylated: aveMethyl < -0.25; methylated = aveMethyl > 0.25; variably methylated: aveMethyl > -0.25 and < 0.25
pval = adj. p value generated by permuting the region size across the genome 1000 times and comparing the DMR density values
id.number = the ID number corresponding to Figure 6ab
id	aveMethyl	status	integration.type	event	sample	HPV.type	DMR.hotspot.size	is.event.transcribed	event.loci	nevents	pval_up	pval_down	significant_region_simple	number
HTMCP-03-06-02411:event9_chr9_26300536	-0.519095	unmethylated	dup-like	event9	HTMCP-03-06-02411	HPV16	8244162	no	HTMCP-03-06-02411:event9	9	0.082	0.042	one_direction	1
HTMCP-03-06-02427:event2_chr2_158296508	-0.448695	unmethylated	unmatched	event2	HTMCP-03-06-02427	HPV18	2841151	no	HTMCP-03-06-02427:event2	2	0.002	0.062	one_direction	2
HTMCP-03-06-02213:event1_chr11_100777194	-0.362524	unmethylated	unmatched	event1	HTMCP-03-06-02213	HPV16	3980674	no	HTMCP-03-06-02213:event1	4	0.857	0.008	one_direction	3
HTMCP-03-06-02109:event3_chr3_119178473	-0.71157	unmethylated	multi-breakpoint	event3	HTMCP-03-06-02109	HPV16	13243244	yes	HTMCP-03-06-02109:event3	6	0.257	0.12	none	4
HTMCP-03-06-02411:event5_chr4_19434144	-0.281977	unmethylated	multi-breakpoint	event5	HTMCP-03-06-02411	HPV16	26009941	no	HTMCP-03-06-02411:event5	9	0.328	0.829	none	5
HTMCP-03-06-02411:event1_chr13_45223518	-0.246133	variable	multi-breakpoint	event1	HTMCP-03-06-02411	HPV16	2077866	no	HTMCP-03-06-02411:event1	9	0.083	0.083	none	6
HTMCP-03-06-02217:event1_chr4_8848198	-0.244645	variable	del-like	event1	HTMCP-03-06-02217	HPV16	11833239	yes	HTMCP-03-06-02217:event1	1	0.206	0.282	none	7
HTMCP-03-06-02195:event3_chr7_153936977	-0.198819	variable	dup-like	event3	HTMCP-03-06-02195	HPV45	11619011	no	HTMCP-03-06-02195:event3	3	0.75	0.75	none	8
HTMCP-03-06-02411:event4_chr4_10918006	-0.190124	variable	unmatched	event4	HTMCP-03-06-02411	HPV16	26009941	no	HTMCP-03-06-02411:event4	9	0.134	0.134	none	9
HTMCP-03-06-02268:event1_chr3_137773114	-0.187957	variable	multi-breakpoint	event1	HTMCP-03-06-02268	HPV59	2815581	no	HTMCP-03-06-02268:event1	1	0.106	0.242	none	10
HTMCP-03-06-02175:event3_chr1_176788402	-0.141266	variable	unmatched	event3	HTMCP-03-06-02175	HPV58	1851296	no	HTMCP-03-06-02175:event3	17	0.386	0.386	none	11
HTMCP-03-06-02097:event3_chr6_7118408	-0.132471	variable	del-like	event3	HTMCP-03-06-02097	HPV16	2720516	yes	HTMCP-03-06-02097:event3	3	0.693	0.334	none	12
HTMCP-03-06-02175:event5_chr16_26692786	-0.122112	variable	multi-breakpoint	event5	HTMCP-03-06-02175	HPV58	4797542	no	HTMCP-03-06-02175:event5	17	0.462	0.462	none	13
HTMCP-03-06-02196:event1_chr14_68526576	-0.0770032	variable	del-like	event1	HTMCP-03-06-02196	HPV16	2439016	yes	HTMCP-03-06-02196:event1	1	0.391	0.128	none	14
HTMCP-03-06-02108:event1_chr17_80620777	-0.0490316	variable	multi-breakpoint	event1	HTMCP-03-06-02108	HPV16	7125229	no	HTMCP-03-06-02108:event1	2	0.172	0.162	none	15
HTMCP-03-06-02195:event1_chr1_209344001	-0.0424773	variable	dup-like	event1	HTMCP-03-06-02195	HPV45	19526026	yes	HTMCP-03-06-02195:event1	3	0.101	0.096	none	16
HTMCP-03-06-02175:event1_chr1_16895981	-0.0358334	variable	multi-breakpoint	event1	HTMCP-03-06-02175	HPV58	2923136	no	HTMCP-03-06-02175:event1	17	0.706	0.706	none	17
HTMCP-03-06-02332:event1_chr2_112056281	-3.55939e-05	variable	del-like	event1	HTMCP-03-06-02332	HPV16	6080581	yes	HTMCP-03-06-02332:event1	3	0.067	0.067	none	18
HTMCP-03-06-02175:event2_chr15_24616767	0.0212938	variable	multi-breakpoint	event2	HTMCP-03-06-02175	HPV58	11363235	yes	HTMCP-03-06-02175:event2	17	0.265	0.265	none	19
HTMCP-03-06-02202:event1_chr14_99231442	0.0698412	variable	multi-breakpoint	event1	HTMCP-03-06-02202	HPV16	10253221	yes	HTMCP-03-06-02202:event1	1	0.184	0.256	none	20
HTMCP-03-06-02147:event1_chr17_53169719	0.0872887	variable	multi-breakpoint	event1	HTMCP-03-06-02147	HPV16	4962996	no	HTMCP-03-06-02147:event1	5	0.122	0.084	none	21
HTMCP-03-06-02054:event1_chr8_42538933	0.126006	variable	translocation	event1	HTMCP-03-06-02054	HPV52	12751718	yes	HTMCP-03-06-02054:event1	1	0.168	0.29	none	22
HTMCP-03-06-02128:event1_chr15_97529732	0.150487	variable	multi-breakpoint	event1	HTMCP-03-06-02128	HPV16	2790716	no	HTMCP-03-06-02128:event1	2	0.699	0.699	none	23
HTMCP-03-06-02109:event6_chr5_23361632	0.163212	variable	del-like	event6	HTMCP-03-06-02109	HPV16	19412025	no	HTMCP-03-06-02109:event6	6	0.137	0.137	none	24
HTMCP-03-06-02175:event16_chr9_41410229	0.309082	methylated	multi-breakpoint	event16	HTMCP-03-06-02175	HPV58	2590264	no	HTMCP-03-06-02175:event16	17	0.262	0.084	none	25
HTMCP-03-06-02108:event1_chr17_77122490	0.346592	methylated	multi-breakpoint	event1	HTMCP-03-06-02108	HPV16	7125229	no	HTMCP-03-06-02108:event1	2	0.785	0.136	none	26
HTMCP-03-06-02330:event1_chr1_71368749	0.449351	methylated	dup-like	event1	HTMCP-03-06-02330	HPV68	8726446	yes	HTMCP-03-06-02330:event1	1	0.074	0.074	none	27
HTMCP-03-06-02411:event6_chr8_93362128	-0.368243	unmethylated	multi-breakpoint	event6	HTMCP-03-06-02411	HPV16	7742533	no	HTMCP-03-06-02411:event6	9	0.01	0.01	both_directions	28
HTMCP-03-06-02046:event1_chr19_1180744	-0.107834	variable	multi-breakpoint	event1	HTMCP-03-06-02046	HPV16	20251905	yes	HTMCP-03-06-02046:event1	1	0.02	0.02	both_directions	29
HTMCP-03-06-02182:event1_chr1_198432105	0.275789	methylated	dup-like	event1	HTMCP-03-06-02182	HPV18	5741970	yes	HTMCP-03-06-02182:event1	1	0.03	0.03	both_directions	30
HTMCP-03-06-02428:event1_chr9_99653267	0.423201	methylated	multi-breakpoint	event1	HTMCP-03-06-02428	HPV16	4168515	yes	HTMCP-03-06-02428:event1	1	0.039	0.002	both_directions	31
HTMCP-03-06-02063:event1_chr2_141176426	0.473351	methylated	del-like	event1	HTMCP-03-06-02063	HPV16	5788438	yes	HTMCP-03-06-02063:event1	2	0.004	0.018	both_directions	32
HTMCP-03-06-02147:event5_chr6_76064180	0.499321	methylated	dup-like	event5	HTMCP-03-06-02147	HPV16	5294924	no	HTMCP-03-06-02147:event5	5	0.003	0.002	both_directions	33
