# Supplementary material for: Rearrangements of viral and human genomes at human papillomavirus integration events and their allele-specific impacts on cancer genome regulation
Source: Genome Res. 2025 Apr;35(4):653–70. doi: 10.1101/gr.279041.124 (PMC12047271; doi:10.1101/gr.279041.124)
Supplement: Supplement 13 [file Supplemental_Table_S12.xlsx]

## Sheet: Sheet1
Supplemental Table S12. Expression of genes around HPV integration event loci
The expression of genes within 1 Mb of HPV integration event loci that had outlier expression (TPM; 1.5x the interquartile range) compared to other samples in the dataset. Also provided is the allele-specific expression (ASE) data for each outlier gene, including its ASE status and the major allele frequency (MAF). The distance between the gene and integration event and other information about th…
gene.id = the HUGO gene name
locus = the chromosome locus containing the gene
distance = the distance between the HPV integration event locus and the gene, relative to HPV
sample.TPM = the sample expression in transcripts per million (TPM)
median.TPM = The dataset median TPM of the gene
log2FC = log2(sample.TPM / median.TPM)
zscore = the Z-score of the sample's expression of the gene
ase_result = The allele specific expression result: ASE = allele specific expression, BAE = biallelic expression, NA = not applicable (ASE could not be tested due to insufficient SNV prevelance)
ase_MAF = The major allele frequency of the gene in the RNA-seq data (1 = 100% expression from the major allele)
gene.id	locus	integration.type	HPV.type	is.event.transcribed	distance	sample.TPM	median.TPM	log2FC	zscore	ase_result	ase_MAF
YIPF3	6p21.1	del-like_integration	HPV16	no	0	2.65287	2.03636	0.381562	3.81809	ASE	0.828988
XPO5	6p21.1	del-like_integration	HPV16	no	0	1.93525	1.41235	0.454425	2.82549	ASE	0.842629
GPR137B	1q42.3	unmatched_integration	HPV18	yes	0	2.00872	1.45181	0.468424	2.73459	ASE	0.792047
POLH	6p21.1	del-like_integration	HPV16	no	0	1.65445	1.14896	0.526023	2.69522	ASE	0.887279
ADI1	2p25.3	del-like_integration	HPV82	yes	0	2.55289	1.73621	0.556191	4.2177	ASE	0.999965
TJAP1	6p21.1	del-like_integration	HPV16	no	0	1.90189	1.28883	0.561371	2.39109	ASE	0.825244
POLR1C	6p21.1	del-like_integration	HPV16	no	0	1.75746	1.08847	0.69119	3.60539	ASE	0.835245
TMEM87B	2q13	del-like_integration	HPV16	yes	0	2.34042	1.41648	0.724457	5.48285	ASE	0.933346
ATG101	12q13.13	multi-breakpoint_integration	HPV16	yes	0	2.33138	1.39918	0.736597	4.99807	ASE	0.890322
ZNF292	6q14.3	dup-like_integration	HPV18	yes	0	1.73872	1.02724	0.759253	3.41479	ASE	0.857392
TMEM242	6q25.3	multi-breakpoint_integration	HPV52	yes	0	1.83387	0.947889	0.952102	4.43617	ASE	0.888889
RAB40B	17q25.3	del-like_integration	HPV18	yes	0	1.73375	0.870328	0.994264	2.81948	ASE	0.98159
RREB1	6p24.3	del-like_integration	HPV59	yes	0	2.36243	1.18444	0.996067	5.32504	ASE	0.845255
PLXNA2	1q32.2	dup-like_integration	HPV45	yes	0	2.94057	1.19446	1.29974	4.93476	ASE	0.994667
CDH5	16q21	dup-like_integration	HPV18	yes	0	2.99935	0.984055	1.60784	4.94044	ASE	0.982589
BCL11B	14q32.2	multi-breakpoint_integration	HPV16	yes	0	2.00488	0.604086	1.73069	2.999	ASE	0.973461
RAD51B	14q24.1	del-like_integration	HPV16	yes	0	1.57243	0.43938	1.83945	5.0896	ASE	0.998599
KLF12	13q22.1	dup-like_integration	HPV18	yes	0	2.56299	0.516469	2.31107	5.06852	ASE	0.741124
COG5	7q22.3	del-like_integration	HPV58	no	0	0.537781	1.07286	-0.996375	-3.09133	BAE	0.529017
CLTA	9p13.3	dup-like_integration	HPV18	yes	0	2.59045	2.21803	0.223923	2.70548	BAE	0.53547
EIF4A3	17q25.3	multi-breakpoint_integration	HPV16	yes	0	2.18132	1.83898	0.246294	2.7375	BAE	0.535493
ZDHHC6	10q25.2	dup-like_integration	HPV16	yes	0	2.07121	1.53786	0.429553	3.65664	BAE	0.769231
B4GALT4	3q13.32	multi-breakpoint_integration	HPV16	yes	0	3.08854	1.17903	1.38932	5.7084	BAE	0.530957
COA8	14q32.33	multi-breakpoint_integration	HPV16	yes	0	2.67342	0.926147	1.52937	8.05418	BAE	0.65
TMEM126B	11q14.1	multi-breakpoint_integration	HPV58	yes	0	1.92751	1.38972	0.471936	3.22438	no_data	NA
ERBB2	17q12	multi-breakpoint_integration	HPV16	yes	0	3.66961	1.67561	1.13094	5.86254	no_data	NA
MAML3	4q31.1	multi-breakpoint_integration	HPV16	yes	0	2.28109	0.602049	1.92177	4.66534	no_data	NA
PRUNE1	1q21.3	del-like_integration	HPV16	yes	-47738	2.21096	1.58862	0.476895	3.2772	ASE	0.789028
MAD2L1BP	6p21.1	del-like_integration	HPV16	no	31962	2.33196	1.60917	0.535226	4.14247	ASE	0.767218
THOC1	18p11.32	repeat_integration	HPV18	yes	34403	1.58087	1.01783	0.635229	2.72058	ASE	0.788499
AP1M1	19p13.11	translocation_integration	HPV31	no	-58524	1.55912	0.997203	0.644771	2.76059	ASE	0.73595
SMIM19	8p11.21	translocation_integration	HPV52	yes	2221	1.6403	1.03828	0.659767	2.78751	ASE	0.94186
MRPS18A	6p21.1	del-like_integration	HPV16	no	73725	2.31888	1.43737	0.689998	4.30529	ASE	0.9375
ERO1B	1q42.3	unmatched_integration	HPV18	yes	46411	1.47969	0.639725	1.20977	2.89306	ASE	0.766871
C1orf56	1q21.3	del-like_integration	HPV16	yes	-8407	2.43201	0.870135	1.48284	5.48459	ASE	0.874767
NR4A1	12q13.13	multi-breakpoint_integration	HPV16	yes	-52878	2.13723	0.695377	1.61988	3.40258	ASE	0.990124
MLLT11	1q21.3	del-like_integration	HPV16	yes	3378	2.63177	0.7352	1.83982	3.60578	ASE	0.947683
OSR2	8q22.2	dup-like_integration	HPV16	no	78648	0.144263	1.08134	-2.90605	-2.55733	no_data	NA
FAM32A	19p13.11	translocation_integration	HPV31	no	-70722	2.43422	2.03876	0.255773	2.96551	no_data	NA
FRAT2	10q24.1	multi-breakpoint_integration	HPV16	yes	28289	2.15474	1.51018	0.512786	2.81899	no_data	NA
PSMD3	17q21.1	translocation_integration	HPV31	no	-34941	2.89788	1.99953	0.535337	4.45663	no_data	NA
ORMDL3	17q21.1	translocation_integration	HPV31	no	-94707	2.35668	1.60164	0.557205	3.67236	no_data	NA
MIEN1	17q12	multi-breakpoint_integration	HPV16	yes	22100	2.67438	1.62919	0.715051	4.92361	no_data	NA
FRAT1	10q24.1	multi-breakpoint_integration	HPV16	yes	15063	1.81686	0.695	1.38636	4.30905	no_data	NA
CBARP	19p13.3	multi-breakpoint_integration	HPV16	yes	864	1.4169	0.201834	2.8115	2.67145	no_data	NA
TUBB2B	6p25.2	multi-breakpoint_integration	HPV18	no	-36119	2.20627	0.180269	3.61338	2.5973	no_data	NA
SUCLG1	2p11.2	unmatched_integration	HPV16	no	171970	2.5027	1.71893	0.54198	5.44089	ASE	0.866667
ZFYVE21	14q32.33	multi-breakpoint_integration	HPV16	yes	116284	1.83225	1.12226	0.707214	3.54471	ASE	0.892716
MERTK	2q13	del-like_integration	HPV16	yes	-157674	1.93551	0.836292	1.21063	3.14597	ASE	0.841496
NR4A3	9q31.1	multi-breakpoint_integration	HPV16	yes	168587	2.34461	0.109173	4.42466	5.68817	ASE	0.999546
HEATR1	1q43	multi-breakpoint_integration	HPV58	no	-225849	0.69535	1.21216	-0.801763	-2.39449	ASE	0.685729
RFTN2	2q33.1	repeat_integration	HPV18	yes	-273559	1.26171	0.158935	2.98887	4.03203	ASE	0.99
HBP1	7q22.3	del-like_integration	HPV58	no	-226044	0.771734	1.36135	-0.818858	-3.03949	BAE	0.548763
LRRC41	1p33	multi-breakpoint_integration	HPV58	yes	246531	0.950706	1.49262	-0.650779	-2.69143	BAE	1
SRF	6p21.1	del-like_integration	HPV16	no	-266923	2.21312	1.76533	0.326147	2.51212	BAE	0.999987
ARID2	12q12	del-like_integration	HPV45	yes	-205017	2.18324	0.983545	1.15041	5.87177	BAE	0.602916
IPP	1p34.1	multi-breakpoint_integration	HPV58	yes	-269046	0.437877	1.03178	-1.23653	-3.25867	no_data	NA
BRCA1	17q21.31	multi-breakpoint_integration	HPV16	yes	-234741	0.739161	1.2526	-0.760961	-2.07994	no_data	NA
DNPH1	6p21.1	del-like_integration	HPV16	no	-212563	2.49438	1.83993	0.439033	3.147	no_data	NA
RIDA	8q22.2	unmatched_integration	HPV58	no	-287368	1.85947	1.32371	0.49031	2.81084	no_data	NA
MIEN1	17q12	translocation_integration	HPV31	no	-287252	2.44405	1.62919	0.585121	3.81696	no_data	NA
HSD11B1	1q32.2	dup-like_integration	HPV18	yes	299002	1.77205	0.650987	1.44472	2.67328	no_data	NA
PGAP3	17q12	translocation_integration	HPV31	no	-344626	2.2345	1.39141	0.683409	3.06364	ASE	0.897173
RCC2	1p36.13	multi-breakpoint_integration	HPV58	no	390025	1.54638	2.22582	-0.525436	-3.09075	BAE	0.509075
CXCL2	4q13.3	dup-like_integration	HPV18	yes	316143	2.7008	0.971485	1.47512	2.90359	BAE	0.534884
ZFAND2B	2q35	dup-like_integration	HPV58	no	399483	0.855822	1.28039	-0.581198	-2.58904	no_data	NA
CNPPD1	2q35	dup-like_integration	HPV58	no	376143	1.21854	1.73766	-0.512	-3.03826	no_data	NA
STARD3	17q12	translocation_integration	HPV31	no	-378658	2.45276	1.41369	0.794946	4.63807	no_data	NA
ENOSF1	18p11.32	repeat_integration	HPV18	yes	490201	1.87183	1.12178	0.738668	3.02887	ASE	0.812042
LYPD1	2q21.2	dup-like_integration	HPV16	yes	-404238	1.84512	0.0491405	5.23066	3.13266	ASE	0.99574
AKR1A1	1p34.1	multi-breakpoint_integration	HPV58	yes	-412827	1.63887	2.13363	-0.380609	-2.49032	BAE	0.562923
ATG9A	2q35	dup-like_integration	HPV58	no	423626	0.56586	1.34254	-1.24644	-3.1977	no_data	NA
CAAP1	9p21.2	dup-like_integration	HPV16	no	418362	0.748916	1.19602	-0.675363	-2.54443	no_data	NA
ARHGEF10L	1p36.13	multi-breakpoint_integration	HPV58	no	522963	0.495322	1.22277	-1.30371	-2.46646	BAE	0.538455
TMEM63B	6p21.1	del-like_integration	HPV16	no	529336	2.53257	1.89617	0.417515	2.63153	BAE	0.716625
LYST	1q42.3	unmatched_integration	HPV18	yes	-507648	1.47795	0.688215	1.10266	3.60113	BAE	0.524202
SZRD1	1p36.13	multi-breakpoint_integration	HPV58	no	-543406	1.23255	1.87535	-0.605512	-3.65503	no_data	NA
AAMP	2q35	dup-like_integration	HPV58	no	-527297	1.61268	1.98825	-0.302036	-2.16323	no_data	NA
MRPL14	6p21.1	del-like_integration	HPV16	no	515873	2.95636	2.07953	0.507566	4.74195	no_data	NA
CDK12	17q12	translocation_integration	HPV31	no	-554262	1.79154	1.25939	0.508474	3.46729	no_data	NA
ARHGEF19	1p36.13	multi-breakpoint_integration	HPV58	no	-698127	0.427551	1.57734	-1.88333	-3.52409	ASE	0.815971
SLC35B2	6p21.1	del-like_integration	HPV16	no	656518	2.55625	1.80939	0.49853	2.72709	ASE	0.853636
FBXO42	1p36.13	multi-breakpoint_integration	HPV58	no	-649141	0.412964	1.20099	-1.54014	-4.39322	no_data	NA
TUSC1	9p21.2	dup-like_integration	HPV16	no	-624147	0.506289	1.41691	-1.48472	-2.31517	no_data	NA
TMSB10	2p11.2	unmatched_integration	HPV16	no	654098	4.73314	3.64634	0.376351	4.34133	no_data	NA
HSP90AB1	6p21.1	del-like_integration	HPV16	no	648588	4.05054	3.11502	0.378873	4.2743	no_data	NA
NFKBIE	6p21.1	del-like_integration	HPV16	no	660588	2.32974	1.36989	0.766105	3.93982	no_data	NA
MED1	17q12	translocation_integration	HPV31	no	-611463	2.16243	1.18486	0.867933	4.98387	no_data	NA
EPHA2	1p36.13	multi-breakpoint_integration	HPV58	no	-771644	0.929598	2.03319	-1.12906	-2.84461	ASE	1
GTF3C1	16p12.1	multi-breakpoint_integration	HPV58	no	724852	0.980303	1.50304	-0.616583	-2.60477	ASE	0.676349
AARS2	6p21.1	del-like_integration	HPV16	no	701153	2.01208	1.18565	0.763012	3.5542	ASE	0.902504
ASPSCR1	17q25.3	del-like_integration	HPV18	yes	-714671	1.80843	0.808609	1.16123	3.17967	ASE	0.666312
B3GALNT2	1q42.3	unmatched_integration	HPV18	yes	-721499	1.49392	0.912509	0.711194	3.01726	BAE	0.580145
FBXL20	17q12	translocation_integration	HPV31	no	-763085	1.43779	0.791943	0.860381	3.10455	BAE	1
NOTUM	17q25.3	del-like_integration	HPV18	yes	-738971	3.15364	0.0880297	5.16288	3.74251	BAE	0.611114
MPP5	14q23.3	multi-breakpoint_integration	HPV18	yes	-718175	0.458759	0.896173	-0.966042	-2.79893	no_data	NA
KCMF1	2p11.2	unmatched_integration	HPV16	no	719535	2.3237	1.55993	0.574944	5.08164	no_data	NA
CDC5L	6p21.1	del-like_integration	HPV16	no	790128	2.40423	1.49815	0.682393	4.93637	no_data	NA
WIZ	19p13.12	translocation_integration	HPV31	no	-836124	1.80081	1.32653	0.440986	2.51164	ASE	0.698656
RPL19	17q12	translocation_integration	HPV31	no	-815465	3.52438	2.70673	0.380818	4.18102	no_data	NA
ZBTB17	1p36.13	multi-breakpoint_integration	HPV58	no	-954112	0.506951	1.37403	-1.4385	-4.26135	BAE	0.636364
