# Supplementary material for: Rearrangements of viral and human genomes at human papillomavirus integration events and their allele-specific impacts on cancer genome regulation
Source: Genome Res. 2025 Apr;35(4):653–70. doi: 10.1101/gr.279041.124 (PMC12047271; doi:10.1101/gr.279041.124)
Supplement: Supplement 15 [file Supplemental_Code.zip]

Archive with 183 entries (155 files):
- Supplemental_Code/
- Supplemental_Code/.DS_Store
- Supplemental_Code/callONTIntegration/
- Supplemental_Code/callONTIntegration/.DS_Store
- Supplemental_Code/callONTIntegration/README.md
- Supplemental_Code/callONTIntegration/config/
- Supplemental_Code/callONTIntegration/config/conda.yaml
- Supplemental_Code/callONTIntegration/config/parameters.yaml
- Supplemental_Code/callONTIntegration/config/samples.yaml
- Supplemental_Code/callONTIntegration/scripts/
- Supplemental_Code/callONTIntegration/scripts/breakpointBed.py
- Supplemental_Code/callONTIntegration/scripts/calcGCbedRegions.py
- Supplemental_Code/callONTIntegration/scripts/calcGCgenomeBins.py
- Supplemental_Code/callONTIntegration/scripts/calculateCN.R
- Supplemental_Code/callONTIntegration/scripts/callDMRHotspots.R
- Supplemental_Code/callONTIntegration/scripts/callHPVintegration.R
- Supplemental_Code/callONTIntegration/scripts/call_dmrs_with_dss.R
- Supplemental_Code/callONTIntegration/scripts/countHPfromBAM.py
- Supplemental_Code/callONTIntegration/scripts/cpgIslandAverageR10.py
- Supplemental_Code/callONTIntegration/scripts/cpgIslandAverageR9.py
- Supplemental_Code/callONTIntegration/scripts/depthPositions.py
- Supplemental_Code/callONTIntegration/scripts/distIdentifierHPVEvents.py
- Supplemental_Code/callONTIntegration/scripts/dmrHotspotPvalue.R
- Supplemental_Code/callONTIntegration/scripts/ecDNA.py
- Supplemental_Code/callONTIntegration/scripts/eventMethylation.R
- Supplemental_Code/callONTIntegration/scripts/eventMethylationNewChemistry.R
- Supplemental_Code/callONTIntegration/scripts/filtReadBed.py
- Supplemental_Code/callONTIntegration/scripts/final.py
- Supplemental_Code/callONTIntegration/scripts/hpvBreakpointsFigure.R
- Supplemental_Code/callONTIntegration/scripts/hpv_integrant_size.R
- Supplemental_Code/callONTIntegration/scripts/intTypeTest.py
- Supplemental_Code/callONTIntegration/scripts/intTypeTestTwoBreak.py
- Supplemental_Code/callONTIntegration/scripts/lookForSVs.py
- Supplemental_Code/callONTIntegration/scripts/permutateDMRHotspots.py
- Supplemental_Code/callONTIntegration/scripts/samplestoyaml.py
- Supplemental_Code/callONTIntegration/scripts/sizeHPVIntegrant.py
- Supplemental_Code/callONTIntegration/scripts/testDMRdensityCtrlGCcontent.py
- Supplemental_Code/callONTIntegration/scripts/twoBreakTest.py
- Supplemental_Code/callONTIntegration/tables/
- Supplemental_Code/callONTIntegration/tables/hg38_chromsizes_autosomes.txt
- Supplemental_Code/callONTIntegration/tables/hg38_cpg_islands.bed
- Supplemental_Code/callONTIntegration/tables/HPV_all_chromsizes.txt
- Supplemental_Code/callONTIntegration/workflows/
- Supplemental_Code/callONTIntegration/workflows/1_R10_callIntegration.snakefile
- Supplemental_Code/callONTIntegration/workflows/1_R9_callIntegration.snakefile
- Supplemental_Code/callONTIntegration/workflows/2_intTypeTest.snakefile
- Supplemental_Code/callONTIntegration/workflows/3_intTypeTest.snakefile
- Supplemental_Code/callONTIntegration/workflows/4_intTypeTest.snakefile
- Supplemental_Code/callONTIntegration/workflows/5_intTypeTest.snakefile
- Supplemental_Code/callONTIntegration/workflows/6_R10_methylAnalysis.snakefile
- Supplemental_Code/callONTIntegration/workflows/6_R9_methylAnalysis.snakefile
- Supplemental_Code/callONTIntegration/workflows/7_R10_methylAnalysis.snakefile
- Supplemental_Code/callONTIntegration/workflows/7_R9_methylAnalysis.snakefile
- Supplemental_Code/callRNAHPVFusions/
- Supplemental_Code/callRNAHPVFusions/README.md
- Supplemental_Code/callRNAHPVFusions/Snakefile
- Supplemental_Code/callRNAHPVFusions/config/
- Supplemental_Code/callRNAHPVFusions/config/.DS_Store
- Supplemental_Code/callRNAHPVFusions/config/conda.yaml
- Supplemental_Code/callRNAHPVFusions/config/parameters.yaml
- Supplemental_Code/callRNAHPVFusions/config/samples.yaml
- Supplemental_Code/callRNAHPVFusions/scripts/
- Supplemental_Code/callRNAHPVFusions/scripts/.DS_Store
- Supplemental_Code/callRNAHPVFusions/scripts/findHPVRNABreakpoints.py
- Supplemental_Code/callRNAHPVFusions/scripts/hpvSiteName.R
- Supplemental_Code/callRNAHPVFusions/scripts/intSummary.R
- Supplemental_Code/callRNAHPVFusions/scripts/samplestoyaml.py
- Supplemental_Code/illuminaCallHPVInt/
- Supplemental_Code/illuminaCallHPVInt/.DS_Store
- Supplemental_Code/illuminaCallHPVInt/.gitignore
- Supplemental_Code/illuminaCallHPVInt/README.md
- Supplemental_Code/illuminaCallHPVInt/Snakefile
- Supplemental_Code/illuminaCallHPVInt/config/
- Supplemental_Code/illuminaCallHPVInt/config/.DS_Store
- Supplemental_Code/illuminaCallHPVInt/config/conda.yaml
- Supplemental_Code/illuminaCallHPVInt/config/parameters.yaml
- Supplemental_Code/illuminaCallHPVInt/scripts/
- Supplemental_Code/illuminaCallHPVInt/scripts/.DS_Store
- Supplemental_Code/illuminaCallHPVInt/scripts/hpvSiteName.R
- Supplemental_Code/illuminaCallHPVInt/scripts/intSummary.R
- Supplemental_Code/illuminaCallHPVInt/scripts/sampletsvtoyaml.py
- Supplemental_Code/Porter-ONT-HPV-FigureScripts2023/
- Supplemental_Code/Porter-ONT-HPV-FigureScripts2023/.DS_Store
- Supplemental_Code/Porter-ONT-HPV-FigureScripts2023/README.md
- Supplemental_Code/Porter-ONT-HPV-FigureScripts2023/figures/
- Supplemental_Code/Porter-ONT-HPV-FigureScripts2023/figures/AllFigsMaster.html
- Supplemental_Code/Porter-ONT-HPV-FigureScripts2023/figures/AllFigsMaster.Rmd
- __MACOSX/
- __MACOSX/Supplemental_Code/
- __MACOSX/Supplemental_Code/._.DS_Store
- __MACOSX/Supplemental_Code/._callONTIntegration
- __MACOSX/Supplemental_Code/._callRNAHPVFusions
- __MACOSX/Supplemental_Code/._illuminaCallHPVInt
- __MACOSX/Supplemental_Code/._Porter-ONT-HPV-FigureScripts2023
- __MACOSX/Supplemental_Code/callONTIntegration/
- __MACOSX/Supplemental_Code/callONTIntegration/._.DS_Store
- __MACOSX/Supplemental_Code/callONTIntegration/._config
- __MACOSX/Supplemental_Code/callONTIntegration/._README.md
- __MACOSX/Supplemental_Code/callONTIntegration/._scripts
- __MACOSX/Supplemental_Code/callONTIntegration/._workflows
- __MACOSX/Supplemental_Code/callONTIntegration/config/
- __MACOSX/Supplemental_Code/callONTIntegration/config/._conda.yaml
- __MACOSX/Supplemental_Code/callONTIntegration/config/._parameters.yaml
- __MACOSX/Supplemental_Code/callONTIntegration/config/._samples.yaml
- __MACOSX/Supplemental_Code/callONTIntegration/scripts/
- __MACOSX/Supplemental_Code/callONTIntegration/scripts/._breakpointBed.py
- __MACOSX/Supplemental_Code/callONTIntegration/scripts/._calcGCbedRegions.py
- __MACOSX/Supplemental_Code/callONTIntegration/scripts/._calcGCgenomeBins.py
- __MACOSX/Supplemental_Code/callONTIntegration/scripts/._calculateCN.R
- __MACOSX/Supplemental_Code/callONTIntegration/scripts/._callDMRHotspots.R
- __MACOSX/Supplemental_Code/callONTIntegration/scripts/._callHPVintegration.R
- __MACOSX/Supplemental_Code/callONTIntegration/scripts/._call_dmrs_with_dss.R
- __MACOSX/Supplemental_Code/callONTIntegration/scripts/._countHPfromBAM.py
- __MACOSX/Supplemental_Code/callONTIntegration/scripts/._cpgIslandAverageR10.py
- __MACOSX/Supplemental_Code/callONTIntegration/scripts/._cpgIslandAverageR9.py
- __MACOSX/Supplemental_Code/callONTIntegration/scripts/._depthPositions.py
- __MACOSX/Supplemental_Code/callONTIntegration/scripts/._distIdentifierHPVEvents.py
- __MACOSX/Supplemental_Code/callONTIntegration/scripts/._dmrHotspotPvalue.R
- __MACOSX/Supplemental_Code/callONTIntegration/scripts/._ecDNA.py
- __MACOSX/Supplemental_Code/callONTIntegration/scripts/._eventMethylation.R
- __MACOSX/Supplemental_Code/callONTIntegration/scripts/._eventMethylationNewChemistry.R
- __MACOSX/Supplemental_Code/callONTIntegration/scripts/._filtReadBed.py
- __MACOSX/Supplemental_Code/callONTIntegration/scripts/._final.py
- __MACOSX/Supplemental_Code/callONTIntegration/scripts/._hpvBreakpointsFigure.R
- __MACOSX/Supplemental_Code/callONTIntegration/scripts/._hpv_integrant_size.R
- __MACOSX/Supplemental_Code/callONTIntegration/scripts/._intTypeTest.py
- __MACOSX/Supplemental_Code/callONTIntegration/scripts/._intTypeTestTwoBreak.py
- __MACOSX/Supplemental_Code/callONTIntegration/scripts/._lookForSVs.py
- __MACOSX/Supplemental_Code/callONTIntegration/scripts/._permutateDMRHotspots.py
- __MACOSX/Supplemental_Code/callONTIntegration/scripts/._samplestoyaml.py
- __MACOSX/Supplemental_Code/callONTIntegration/scripts/._sizeHPVIntegrant.py
- __MACOSX/Supplemental_Code/callONTIntegration/scripts/._testDMRdensityCtrlGCcontent.py
- __MACOSX/Supplemental_Code/callONTIntegration/scripts/._twoBreakTest.py
- __MACOSX/Supplemental_Code/callONTIntegration/workflows/
- __MACOSX/Supplemental_Code/callONTIntegration/workflows/._1_R10_callIntegration.snakefile
- __MACOSX/Supplemental_Code/callONTIntegration/workflows/._1_R9_callIntegration.snakefile
- __MACOSX/Supplemental_Code/callONTIntegration/workflows/._2_intTypeTest.snakefile
- __MACOSX/Supplemental_Code/callONTIntegration/workflows/._3_intTypeTest.snakefile
- __MACOSX/Supplemental_Code/callONTIntegration/workflows/._4_intTypeTest.snakefile
- __MACOSX/Supplemental_Code/callONTIntegration/workflows/._5_intTypeTest.snakefile
- __MACOSX/Supplemental_Code/callONTIntegration/workflows/._6_R10_methylAnalysis.snakefile
- __MACOSX/Supplemental_Code/callONTIntegration/workflows/._6_R9_methylAnalysis.snakefile
- __MACOSX/Supplemental_Code/callONTIntegration/workflows/._7_R10_methylAnalysis.snakefile
- __MACOSX/Supplemental_Code/callONTIntegration/workflows/._7_R9_methylAnalysis.snakefile
- __MACOSX/Supplemental_Code/callRNAHPVFusions/
- __MACOSX/Supplemental_Code/callRNAHPVFusions/._config
- __MACOSX/Supplemental_Code/callRNAHPVFusions/._README.md
- __MACOSX/Supplemental_Code/callRNAHPVFusions/._scripts
- __MACOSX/Supplemental_Code/callRNAHPVFusions/._Snakefile
- __MACOSX/Supplemental_Code/callRNAHPVFusions/config/
- __MACOSX/Supplemental_Code/callRNAHPVFusions/config/._.DS_Store
- __MACOSX/Supplemental_Code/callRNAHPVFusions/config/._conda.yaml
- __MACOSX/Supplemental_Code/callRNAHPVFusions/config/._parameters.yaml
- __MACOSX/Supplemental_Code/callRNAHPVFusions/config/._samples.yaml
- __MACOSX/Supplemental_Code/callRNAHPVFusions/scripts/
- __MACOSX/Supplemental_Code/callRNAHPVFusions/scripts/._.DS_Store
- __MACOSX/Supplemental_Code/callRNAHPVFusions/scripts/._findHPVRNABreakpoints.py
- __MACOSX/Supplemental_Code/callRNAHPVFusions/scripts/._hpvSiteName.R
- __MACOSX/Supplemental_Code/callRNAHPVFusions/scripts/._intSummary.R
- __MACOSX/Supplemental_Code/callRNAHPVFusions/scripts/._samplestoyaml.py
- __MACOSX/Supplemental_Code/illuminaCallHPVInt/
- __MACOSX/Supplemental_Code/illuminaCallHPVInt/._.DS_Store
- __MACOSX/Supplemental_Code/illuminaCallHPVInt/._.gitignore
- __MACOSX/Supplemental_Code/illuminaCallHPVInt/._config
- __MACOSX/Supplemental_Code/illuminaCallHPVInt/._README.md
- __MACOSX/Supplemental_Code/illuminaCallHPVInt/._scripts
- __MACOSX/Supplemental_Code/illuminaCallHPVInt/._Snakefile
- __MACOSX/Supplemental_Code/illuminaCallHPVInt/config/
- __MACOSX/Supplemental_Code/illuminaCallHPVInt/config/._.DS_Store
- __MACOSX/Supplemental_Code/illuminaCallHPVInt/config/._conda.yaml
- __MACOSX/Supplemental_Code/illuminaCallHPVInt/config/._parameters.yaml
- __MACOSX/Supplemental_Code/illuminaCallHPVInt/scripts/
- __MACOSX/Supplemental_Code/illuminaCallHPVInt/scripts/._.DS_Store
- __MACOSX/Supplemental_Code/illuminaCallHPVInt/scripts/._hpvSiteName.R
- __MACOSX/Supplemental_Code/illuminaCallHPVInt/scripts/._intSummary.R
- __MACOSX/Supplemental_Code/illuminaCallHPVInt/scripts/._sampletsvtoyaml.py
- __MACOSX/Supplemental_Code/Porter-ONT-HPV-FigureScripts2023/
- __MACOSX/Supplemental_Code/Porter-ONT-HPV-FigureScripts2023/._.DS_Store
- __MACOSX/Supplemental_Code/Porter-ONT-HPV-FigureScripts2023/._figures
- __MACOSX/Supplemental_Code/Porter-ONT-HPV-FigureScripts2023/._README.md
- __MACOSX/Supplemental_Code/Porter-ONT-HPV-FigureScripts2023/figures/
- __MACOSX/Supplemental_Code/Porter-ONT-HPV-FigureScripts2023/figures/._AllFigsMaster.html
- __MACOSX/Supplemental_Code/Porter-ONT-HPV-FigureScripts2023/figures/._AllFigsMaster.Rmd
