# Supplementary material for: Rearrangements of viral and human genomes at human papillomavirus integration events and their allele-specific impacts on cancer genome regulation
Source: Genome Res. 2025 Apr;35(4):653–70. doi: 10.1101/gr.279041.124 (PMC12047271; doi:10.1101/gr.279041.124)
Supplement: Supplement 15 [file Supplemental_Code.zip › Supplemental_Code/callONTIntegration/config/conda.yaml]

name: hpv_integration_events
channels:
  - bioconda
  - conda-forge
  - defaults
dependencies:
  - _libgcc_mutex=0.1=conda_forge
  - _openmp_mutex=4.5=1_gnu
  - _r-mutex=1.0.1=anacondar_1
  - aioeasywebdav=2.4.0=py36h5fab9bb_1001
  - aiohttp=3.7.4.post0=py36h8f6f2f9_0
  - alsa-lib=1.2.3=h516909a_0
  - amply=0.1.4=py_0
  - appdirs=1.4.4=pyh9f0ad1d_0
  - async-timeout=3.0.0=py36_0
  - attmap=0.13.2=pyhd8ed1ab_0
  - attrs=21.2.0=pyhd8ed1ab_0
  - backports=1.0=py_2
  - backports.functools_lru_cache=1.6.4=pyhd8ed1ab_0
  - bedtools=2.30.0=h468198e_3
  - binutils_impl_linux-64=2.36.1=h193b22a_2
  - binutils_linux-64=2.36=hf3e587d_33
  - boto3=1.7.84=py_0
  - botocore=1.10.84=py_0
  - bwidget=1.9.14=ha770c72_1
  - bzip2=1.0.8=h7f98852_4
  - c-ares=1.18.1=h7f98852_0
  - ca-certificates=2021.10.8=ha878542_0
  - cachetools=2.1.0=py_0
  - cairo=1.16.0=h9f066cc_1006
  - cffi=1.14.4=py36h211aa47_0
  - chardet=4.0.0=py36h5fab9bb_1
  - coincbc=2.10.5=hab63836_1
  - configargparse=1.5.3=pyhd8ed1ab_0
  - connection_pool=0.0.3=pyhd3deb0d_0
  - curl=7.76.1=h979ede3_1
  - datrie=0.8.2=py36h8f6f2f9_2
  - decorator=5.1.0=pyhd8ed1ab_0
  - docutils=0.16=py36h5fab9bb_3
  - dropbox=7.3.1=py36_0
  - ecdsa=0.17.0=pyhd8ed1ab_0
  - expat=2.4.1=h9c3ff4c_0
  - fftw=3.3.8=nompi_hfc0cae8_1114
  - filechunkio=1.6=py36_0
  - filelock=3.4.0=pyhd8ed1ab_0
  - flye=2.9=py36hb377018_0
  - font-ttf-dejavu-sans-mono=2.37=hab24e00_0
  - font-ttf-inconsolata=3.000=h77eed37_0
  - font-ttf-source-code-pro=2.038=h77eed37_0
  - font-ttf-ubuntu=0.83=hab24e00_0
  - fontconfig=2.13.1=hba837de_1005
  - fonts-conda-forge=1=0
  - freetype=2.10.4=h0708190_1
  - fribidi=1.0.10=h36c2ea0_0
  - ftputil=3.2=py36_0
  - gcc_impl_linux-64=7.5.0=habd7529_19
  - gcc_linux-64=7.5.0=h47867f9_33
  - gdk-pixbuf=2.42.2=h19a9c64_1
  - gettext=0.19.8.1=hf34092f_1004
  - gfortran_impl_linux-64=7.5.0=h56cb351_19
  - gfortran_linux-64=7.5.0=h78c8a43_33
  - ghostscript=9.18=1
  - giflib=5.2.1=h36c2ea0_2
  - gitdb=4.0.9=pyhd8ed1ab_0
  - gitpython=3.1.18=pyhd8ed1ab_0
  - glib=2.66.3=h58526e2_0
  - google-api-python-client=1.6.7=py_0
  - google-auth=1.2.1=py_0
  - google-auth-httplib2=0.1.0=pyhd8ed1ab_0
  - google-cloud-core=0.24.1=py36_0
  - google-cloud-storage=1.1.1=py36_0
  - google-crc32c=1.1.2=py36h0208b43_0
  - google-resumable-media=0.0.2=py36_0
  - googleapis-common-protos=1.53.0=py36h5fab9bb_0
  - graphite2=1.3.13=h58526e2_1001
  - graphviz=2.42.3=h0511662_0
  - gsl=2.6=he838d99_2
  - gxx_impl_linux-64=7.5.0=hd0bb8aa_19
  - gxx_linux-64=7.5.0=h555fc39_33
  - harfbuzz=2.7.2=ha5b49bf_1
  - htslib=1.12=h9093b5e_1
  - httplib2=0.20.2=pyhd8ed1ab_1
  - icu=67.1=he1b5a44_0
  - idna=3.1=pyhd3deb0d_0
  - idna_ssl=1.1.0=pyhd8ed1ab_1002
  - imagemagick=7.0.10_28=pl5262hd815ba0_2
  - importlib-metadata=4.8.1=py36h5fab9bb_0
  - importlib_metadata=4.8.1=hd8ed1ab_1
  - iniconfig=1.1.1=pyh9f0ad1d_0
  - ipython_genutils=0.2.0=py_1
  - jbig=2.1=h7f98852_2003
  - jinja2=3.0.3=pyhd8ed1ab_0
  - jmespath=0.10.0=pyh9f0ad1d_0
  - jpeg=9d=h36c2ea0_0
  - jsonschema=4.1.2=pyhd8ed1ab_0
  - jupyter_core=4.8.1=py36h5fab9bb_0
  - k8=0.2.5=h9a82719_1
  - kernel-headers_linux-64=2.6.32=he073ed8_15
  - krb5=1.17.2=h926e7f8_0
  - lcms2=2.12=hddcbb42_0
  - ld_impl_linux-64=2.36.1=hea4e1c9_2
  - ldc=1.20.0=h9a1ace1_1
  - lerc=2.2.1=h9c3ff4c_0
  - libblas=3.9.0=8_openblas
  - libcblas=3.9.0=8_openblas
  - libcrc32c=1.1.2=h9c3ff4c_0
  - libcurl=7.76.1=hc4aaa36_1
  - libdeflate=1.7=h7f98852_5
  - libedit=3.1.20191231=he28a2e2_2
  - libev=4.33=h516909a_1
  - libffi=3.2.1=he1b5a44_1007
  - libgcc=7.2.0=h69d50b8_2
  - libgcc-devel_linux-64=7.5.0=hda03d7c_19
  - libgcc-ng=11.2.0=h1d223b6_11
  - libgfortran-ng=7.5.0=h14aa051_19
  - libgfortran4=7.5.0=h14aa051_19
  - libglib=2.66.3=hbe7bbb4_0
  - libgomp=11.2.0=h1d223b6_11
  - libiconv=1.16=h516909a_0
  - liblapack=3.9.0=8_openblas
  - libnghttp2=1.43.0=h812cca2_1
  - libopenblas=0.3.12=pthreads_hb3c22a3_1
  - libpng=1.6.37=h21135ba_2
  - libprotobuf=3.18.0=h780b84a_1
  - librsvg=2.50.2=h3442318_1
  - libssh2=1.10.0=ha56f1ee_2
  - libstdcxx-devel_linux-64=7.5.0=hb016644_19
  - libstdcxx-ng=11.2.0=he4da1e4_11
  - libtiff=4.3.0=hf544144_1
  - libtool=2.4.6=h9c3ff4c_1008
  - libuuid=2.32.1=h7f98852_1000
  - libwebp=1.2.1=h3452ae3_0
  - libwebp-base=1.2.1=h7f98852_0
  - libxcb=1.13=h7f98852_1004
  - libxml2=2.9.10=h68273f3_2
  - libzlib=1.2.11=h36c2ea0_1013
  - logmuse=0.2.6=pyh8c360ce_0
  - lz4-c=1.9.3=h9c3ff4c_1
  - make=4.3=hd18ef5c_1
  - markupsafe=2.0.1=py36h8f6f2f9_0
  - minimap2=2.23=h5bf99c6_0
  - more-itertools=8.12.0=pyhd8ed1ab_0
  - multidict=5.2.0=py36h8f6f2f9_0
  - nbformat=5.1.3=pyhd8ed1ab_0
  - ncurses=6.2=h58526e2_4
  - networkx=2.5=py_0
  - numpy=1.19.5=py36hfc0c790_2
  - oauth2client=1.5.2=py36_0
  - openjdk=11.0.8=hacce0ff_0
  - openjpeg=2.3.1=hf7af979_3
  - openssl=1.1.1n=h166bdaf_0
  - packaging=21.3=pyhd8ed1ab_0
  - pandas=1.1.5=py36h284efc9_0
  - pango=1.42.4=h69149e4_5
  - paramiko=1.18.2=py36_0
  - pcre=8.45=h9c3ff4c_0
  - pcre2=10.35=h032f7d1_2
  - peppy=0.31.2=pyhd8ed1ab_2
  - perl=5.26.2=h36c2ea0_1008
  - picard=2.26.6=hdfd78af_0
  - pip=21.3.1=pyhd8ed1ab_0
  - pixman=0.40.0=h36c2ea0_0
  - pkg-config=0.29.2=h36c2ea0_1008
  - pluggy=1.0.0=py36h5fab9bb_1
  - prettytable=2.4.0=pyhd8ed1ab_0
  - protobuf=3.18.0=py36hc4f0c31_0
  - psutil=5.8.0=py36h8f6f2f9_1
  - pthread-stubs=0.4=h36c2ea0_1001
  - pulp=2.5.1=py36h5fab9bb_0
  - py=1.11.0=pyh6c4a22f_0
  - pyasn1=0.4.8=py_0
  - pyasn1-modules=0.0.5=py36_0
  - pycparser=2.21=pyhd8ed1ab_0
  - pycrypto=2.6.1=py36he6145b8_1005
  - pygments=2.10.0=pyhd8ed1ab_0
  - pygraphviz=1.6=py36he9cec78_1
  - pyparsing=3.0.6=pyhd8ed1ab_0
  - pyrsistent=0.17.3=py36h8f6f2f9_2
  - pysftp=0.2.9=py36_0
  - pytest=6.2.5=py36h5fab9bb_0
  - python=3.6.7=h357f687_1008_cpython
  - python-dateutil=2.8.2=pyhd8ed1ab_0
  - python-irodsclient=1.0.0=pyhd8ed1ab_0
  - python_abi=3.6=2_cp36m
  - pytz=2021.3=pyhd8ed1ab_0
  - pyyaml=5.4.1=py36h8f6f2f9_1
  - r-base=4.0.2=he766273_1
  - ratelimiter=1.2.0=py_1002
  - readline=8.1=h46c0cb4_0
  - requests=2.12.5=py36_0
  - rsa=3.1.4=py36_0
  - s3transfer=0.1.13=py36_1001
  - sambamba=0.8.1=h41abebc_0
  - samtools=1.12=h9aed4be_1
  - sed=4.8=he412f7d_0
  - setuptools=58.0.4=py36h5fab9bb_2
  - simplejson=3.8.1=py36_0
  - six=1.16.0=pyh6c4a22f_0
  - slacker=0.14.0=py_0
  - smart_open=5.2.1=pyhd8ed1ab_0
  - smmap=3.0.5=pyh44b312d_0
  - snakemake=6.9.1=hdfd78af_0
  - snakemake-minimal=6.9.1=pyhdfd78af_0
  - sniffles=1.0.12=h8b12597_1
  - sqlite=3.37.0=h9cd32fc_0
  - stopit=1.1.2=py_0
  - sysroot_linux-64=2.12=he073ed8_15
  - tabulate=0.8.9=pyhd8ed1ab_0
  - tclap=1.2.1=h470a237_1
  - tk=8.6.11=h27826a3_1
  - tktable=2.10=hb7b940f_3
  - toml=0.10.2=pyhd8ed1ab_0
  - toposort=1.7=pyhd8ed1ab_0
  - traitlets=4.3.3=pyhd8ed1ab_2
  - typing-extensions=4.0.0=hd8ed1ab_0
  - typing_extensions=4.0.0=pyha770c72_0
  - ubiquerg=0.6.1=pyh9f0ad1d_0
  - uritemplate=3.0.1=py_0
  - urllib3=1.12=py36_0
  - veracitools=0.1.3=py_0
  - wcwidth=0.2.5=pyh9f0ad1d_2
  - wheel=0.37.0=pyhd8ed1ab_1
  - wrapt=1.12.1=py36h8f6f2f9_3
  - xmlrunner=1.7.7=py_0
  - xorg-fixesproto=5.0=h7f98852_1002
  - xorg-inputproto=2.3.2=h7f98852_1002
  - xorg-kbproto=1.0.7=h7f98852_1002
  - xorg-libice=1.0.10=h7f98852_0
  - xorg-libsm=1.2.3=hd9c2040_1000
  - xorg-libx11=1.7.2=h7f98852_0
  - xorg-libxau=1.0.9=h7f98852_0
  - xorg-libxdmcp=1.1.3=h7f98852_0
  - xorg-libxext=1.3.4=h7f98852_1
  - xorg-libxfixes=5.0.3=h7f98852_1004
  - xorg-libxi=1.7.10=h7f98852_0
  - xorg-libxpm=3.5.13=h7f98852_0
  - xorg-libxrender=0.9.10=h7f98852_1003
  - xorg-libxt=1.2.1=h7f98852_2
  - xorg-libxtst=1.2.3=h7f98852_1002
  - xorg-recordproto=1.14.2=h7f98852_1002
  - xorg-renderproto=0.11.1=h7f98852_1002
  - xorg-xextproto=7.3.0=h7f98852_1002
  - xorg-xproto=7.0.31=h7f98852_1007
  - xz=5.2.5=h516909a_1
  - yaml=0.2.5=h516909a_0
  - yarl=1.6.3=py36h8f6f2f9_2
  - zipp=3.6.0=pyhd8ed1ab_0
  - zlib=1.2.11=h36c2ea0_1013
  - zstd=1.5.0=ha95c52a_0
