# Supplementary material for: Rearrangements of viral and human genomes at human papillomavirus integration events and their allele-specific impacts on cancer genome regulation
Source: Genome Res. 2025 Apr;35(4):653–70. doi: 10.1101/gr.279041.124 (PMC12047271; doi:10.1101/gr.279041.124)
Supplement: Supplement 15 [file Supplemental_Code.zip › Supplemental_Code/callONTIntegration/config/samples.yaml]

# sample name must match the sample ID on the RPKM matrix
samples:
    sample_name:
        bam:
            /path/to/whole_genome_sample.bam
        methyl_bam:
            /path/to/methyl_sample.bam
        HP1_bam:
            /path/to/HP1_sample.bam
        HP2_bam:
            /path/to/HP2_sample.bam
        methyl_freq:
            /path/to/methylation_frequency.tsv
        HP1_methyl_freq:
            /path/to/HP1_methylation_frequency.tsv
        HP2_methyl_freq:
            /path/to/HP2_methylation_frequency.tsv
        phase_blocks:
            /path/to/phased_merge_output.vcf.gz
        all_methyl:
            /path/to/methylation.tsv
        
        
