# Supplementary material for: Rearrangements of viral and human genomes at human papillomavirus integration events and their allele-specific impacts on cancer genome regulation
Source: Genome Res. 2025 Apr;35(4):653–70. doi: 10.1101/gr.279041.124 (PMC12047271; doi:10.1101/gr.279041.124)
Supplement: Supplement 15 [file Supplemental_Code.zip › Supplemental_Code/callONTIntegration/tables/hg38_chromsizes_autosomes.txt]

chr1	248956422
chr2	242193529
chr3	198295559
chr4	190214555
chr5	181538259
chr6	170805979
chr7	159345973
chr8	145138636
chr9	138394717
chr11	135086622
chr10	133797422
chr12	133275309
chr13	114364328
chr14	107043718
chr15	101991189
chr16	90338345
chr17	83257441
chr18	80373285
chr20	64444167
chr19	58617616
chr22	50818468
chr21	46709983
