# Supplementary material for: Rearrangements of viral and human genomes at human papillomavirus integration events and their allele-specific impacts on cancer genome regulation
Source: Genome Res. 2025 Apr;35(4):653–70. doi: 10.1101/gr.279041.124 (PMC12047271; doi:10.1101/gr.279041.124)
Supplement: Supplement 15 [file Supplemental_Code.zip › Supplemental_Code/callONTIntegration/tables/hg38_cpg_islands.bed]

chr1	155188536	155192004	CpG: 361
chr1	2226773	2229734	CpG: 366
chr1	36306229	36307408	CpG: 110
chr1	47708822	47710847	CpG: 164
chr1	53737729	53739637	CpG: 221
chr1	144179071	144179313	CpG: 20
chr1	156499825	156501268	CpG: 112
chr1	228457406	228458733	CpG: 120
chr1	247857028	247857950	CpG: 99
chr1	28735	29737	CpG: 111
chr1	135124	135563	CpG: 30
chr1	199251	200121	CpG: 104
chr1	368792	370063	CpG: 99
chr1	381172	382185	CpG: 84
chr1	491107	491546	CpG: 29
chr1	597839	598734	CpG: 94
chr1	609358	611269	CpG: 171
chr1	778604	779167	CpG: 60
chr1	827036	828065	CpG: 111
chr1	853483	853831	CpG: 28
chr1	866595	866958	CpG: 24
chr1	869818	870248	CpG: 50
chr1	904314	905239	CpG: 119
chr1	908919	910503	CpG: 154
chr1	919385	919593	CpG: 16
chr1	923590	926252	CpG: 325
chr1	933952	934964	CpG: 92
chr1	935577	935956	CpG: 27
chr1	936259	936492	CpG: 20
chr1	940225	942983	CpG: 254
chr1	950976	951222	CpG: 18
chr1	958933	967274	CpG: 616
chr1	970916	971158	CpG: 23
chr1	976046	979425	CpG: 248
chr1	984346	984547	CpG: 15
chr1	998007	1002030	CpG: 410
chr1	1013290	1013514	CpG: 19
chr1	1013949	1014471	CpG: 35
chr1	1019388	1020963	CpG: 135
chr1	1028415	1029127	CpG: 54
chr1	1032586	1034858	CpG: 183
chr1	1040116	1044925	CpG: 347
chr1	1045688	1046020	CpG: 26
chr1	1046772	1047131	CpG: 26
chr1	1047794	1048232	CpG: 32
chr1	1048826	1049049	CpG: 19
chr1	1054894	1055314	CpG: 29
chr1	1056298	1056699	CpG: 35
chr1	1059056	1059923	CpG: 96
chr1	1064298	1064531	CpG: 20
chr1	1067283	1069938	CpG: 229
chr1	1071836	1072253	CpG: 41
chr1	1076129	1078022	CpG: 122
chr1	1080679	1080980	CpG: 20
chr1	1081483	1082059	CpG: 41
chr1	1082719	1083010	CpG: 30
chr1	1084438	1084646	CpG: 15
chr1	1087763	1087967	CpG: 19
chr1	1088695	1089234	CpG: 44
chr1	1090997	1091245	CpG: 20
chr1	1092129	1092350	CpG: 18
chr1	1110664	1110960	CpG: 25
chr1	1115135	1117065	CpG: 186
chr1	1136989	1137467	CpG: 55
chr1	1157831	1158096	CpG: 25
chr1	1162663	1165204	CpG: 180
chr1	1173934	1174765	CpG: 59
chr1	1197447	1197838	CpG: 40
chr1	1200980	1201776	CpG: 105
chr1	1206290	1206770	CpG: 55
chr1	1210188	1210498	CpG: 25
chr1	1211328	1211534	CpG: 16
chr1	1213675	1214144	CpG: 36
chr1	1217142	1217754	CpG: 78
chr1	1218404	1219039	CpG: 44
chr1	1222937	1223222	CpG: 29
chr1	1226579	1226901	CpG: 24
chr1	1231621	1233605	CpG: 271
chr1	1242505	1242827	CpG: 26
chr1	1246376	1247090	CpG: 87
chr1	1254016	1254865	CpG: 68
chr1	1255142	1255419	CpG: 25
chr1	1258981	1259378	CpG: 28
chr1	1267786	1268084	CpG: 23
chr1	1273135	1274437	CpG: 144
chr1	1286017	1294783	CpG: 590
chr1	1296481	1298279	CpG: 128
chr1	1307020	1309805	CpG: 298
chr1	1312606	1313113	CpG: 36
chr1	1318942	1319168	CpG: 18
chr1	1324263	1325255	CpG: 116
chr1	1327285	1328040	CpG: 66
chr1	1331705	1331906	CpG: 16
chr1	1332055	1333606	CpG: 116
chr1	1336045	1336694	CpG: 51
chr1	1336997	1337254	CpG: 20
chr1	1338106	1340460	CpG: 152
chr1	1341237	1341468	CpG: 17
chr1	1348553	1351571	CpG: 310
chr1	1354327	1355746	CpG: 155
chr1	1373760	1375659	CpG: 158
chr1	1387264	1387544	CpG: 25
chr1	1398691	1400222	CpG: 145
chr1	1406728	1407555	CpG: 92
chr1	1419779	1420620	CpG: 113
chr1	1426180	1426407	CpG: 20
chr1	1427516	1427953	CpG: 53
chr1	1430792	1431014	CpG: 18
chr1	1435560	1436069	CpG: 57
chr1	1439081	1440204	CpG: 115
chr1	1454175	1454509	CpG: 27
chr1	1460705	1460958	CpG: 19
chr1	1471464	1472441	CpG: 104
chr1	1478654	1479152	CpG: 40
chr1	1481905	1482373	CpG: 42
chr1	1484846	1485304	CpG: 34
chr1	1509208	1509469	CpG: 19
chr1	1511498	1512825	CpG: 151
chr1	1517321	1517819	CpG: 40
chr1	1519922	1520512	CpG: 48
chr1	1521449	1521694	CpG: 18
chr1	1522574	1523649	CpG: 77
chr1	1529128	1529426	CpG: 23
chr1	1535224	1536210	CpG: 83
chr1	1537727	1537962	CpG: 21
chr1	1539582	1541289	CpG: 154
chr1	1554152	1554414	CpG: 25
chr1	1561381	1561606	CpG: 16
chr1	1574102	1575367	CpG: 139
chr1	1598951	1600756	CpG: 170
chr1	1615073	1616635	CpG: 176
chr1	1623207	1623979	CpG: 73
chr1	1625400	1625675	CpG: 27
chr1	1626669	1634630	CpG: 612
chr1	1635670	1636108	CpG: 31
chr1	1639975	1640670	CpG: 46
chr1	1645016	1645234	CpG: 24
chr1	1658612	1659481	CpG: 85
chr1	1669542	1669792	CpG: 21
chr1	1676459	1676804	CpG: 27
chr1	1692087	1693628	CpG: 160
chr1	1699647	1701787	CpG: 178
chr1	1702813	1703251	CpG: 31
chr1	1712154	1712372	CpG: 25
chr1	1723956	1724792	CpG: 84
chr1	1739317	1739662	CpG: 27
chr1	1745362	1746894	CpG: 157
chr1	1753934	1754532	CpG: 48
chr1	1760328	1760624	CpG: 22
chr1	1777955	1779143	CpG: 151
chr1	1782200	1782702	CpG: 45
chr1	1889966	1891833	CpG: 199
chr1	1908519	1909162	CpG: 78
chr1	1918659	1919952	CpG: 120
chr1	1927807	1928084	CpG: 22
chr1	1943276	1943576	CpG: 25
chr1	1944178	1944438	CpG: 23
chr1	1954905	1955431	CpG: 46
chr1	1964975	1965189	CpG: 18
chr1	1966142	1966347	CpG: 17
chr1	1978829	1982361	CpG: 265
chr1	2018972	2020040	CpG: 128
chr1	2025607	2025947	CpG: 35
chr1	2027975	2028428	CpG: 44
chr1	2029503	2029709	CpG: 15
chr1	2029968	2030411	CpG: 38
chr1	2043247	2043503	CpG: 22
chr1	2044684	2045207	CpG: 61
chr1	2049812	2051773	CpG: 218
chr1	2059340	2059732	CpG: 29
chr1	2073740	2074126	CpG: 40
chr1	2093766	2094786	CpG: 82
chr1	2107116	2107424	CpG: 21
chr1	2109558	2109863	CpG: 23
chr1	2114990	2115426	CpG: 32
chr1	2121722	2124405	CpG: 184
chr1	2132343	2132613	CpG: 20
chr1	2133189	2133740	CpG: 54
chr1	2134928	2135227	CpG: 22
chr1	2150875	2151090	CpG: 17
chr1	2169414	2169746	CpG: 28
chr1	2172837	2173047	CpG: 25
chr1	2184993	2185362	CpG: 34
chr1	2189578	2190379	CpG: 55
chr1	2194449	2195203	CpG: 75
chr1	2204478	2205912	CpG: 143
chr1	2212760	2213058	CpG: 24
chr1	2280581	2282442	CpG: 179
chr1	2290759	2291130	CpG: 26
chr1	2300871	2301178	CpG: 23
chr1	2303869	2304228	CpG: 30
chr1	2305003	2307630	CpG: 205
chr1	2314275	2315647	CpG: 133
chr1	2317876	2318195	CpG: 27
chr1	2322284	2323319	CpG: 75
chr1	2326658	2326984	CpG: 23
chr1	2327625	2327887	CpG: 24
chr1	2331745	2332031	CpG: 40
chr1	2334568	2334993	CpG: 30
chr1	2344919	2345218	CpG: 24
chr1	2372720	2372937	CpG: 16
chr1	2384914	2385310	CpG: 37
chr1	2391042	2392325	CpG: 149
chr1	2402111	2402733	CpG: 43
chr1	2408437	2408807	CpG: 26
chr1	2411946	2413278	CpG: 112
chr1	2414452	2414717	CpG: 19
chr1	2428487	2428728	CpG: 24
chr1	2433987	2434240	CpG: 20
chr1	2440407	2440634	CpG: 17
chr1	2443379	2444375	CpG: 102
chr1	2456230	2456647	CpG: 30
chr1	2467386	2467616	CpG: 27
chr1	2478353	2478610	CpG: 22
chr1	2479686	2479965	CpG: 24
chr1	2483759	2484067	CpG: 29
chr1	2502147	2502626	CpG: 42
chr1	2503602	2503818	CpG: 18
chr1	2504115	2504389	CpG: 24
chr1	2508358	2508583	CpG: 17
chr1	2508687	2509039	CpG: 30
chr1	2513916	2514209	CpG: 24
chr1	2518483	2518767	CpG: 25
chr1	2519778	2520112	CpG: 29
chr1	2521356	2521568	CpG: 16
chr1	2525802	2526820	CpG: 98
chr1	2529321	2530571	CpG: 100
chr1	2535495	2535773	CpG: 23
chr1	2540656	2541147	CpG: 54
chr1	2546432	2546924	CpG: 47
chr1	2585958	2587453	CpG: 140
chr1	2595800	2596064	CpG: 20
chr1	2606232	2606447	CpG: 19
chr1	2628453	2629253	CpG: 62
chr1	2642591	2643425	CpG: 86
chr1	2789460	2790396	CpG: 114
chr1	2800176	2800668	CpG: 41
chr1	2855561	2856100	CpG: 44
chr1	2860592	2860796	CpG: 15
chr1	2911220	2911729	CpG: 40
chr1	2930491	2930723	CpG: 19
chr1	2934100	2934308	CpG: 16
chr1	2959980	2960243	CpG: 21
chr1	2968497	2968719	CpG: 18
chr1	2970024	2970358	CpG: 23
chr1	3001801	3002189	CpG: 34
chr1	3012591	3012812	CpG: 22
chr1	3022069	3022479	CpG: 28
chr1	3062711	3064194	CpG: 132
chr1	3067361	3071398	CpG: 442
chr1	3073466	3074154	CpG: 82
chr1	3080708	3080909	CpG: 15
chr1	3083163	3083414	CpG: 19
chr1	3111615	3111993	CpG: 30
chr1	3121503	3121779	CpG: 20
chr1	3139977	3140208	CpG: 21
chr1	3142486	3142704	CpG: 17
chr1	3155335	3155675	CpG: 27
chr1	3164370	3164728	CpG: 29
chr1	3185976	3186788	CpG: 55
chr1	3188392	3188689	CpG: 27
chr1	3194583	3195345	CpG: 58
chr1	3231281	3231517	CpG: 19
chr1	3238596	3238797	CpG: 18
chr1	3240945	3241736	CpG: 61
chr1	3247405	3248079	CpG: 65
chr1	3266257	3266652	CpG: 33
chr1	3267982	3268260	CpG: 26
chr1	3278812	3279488	CpG: 47
chr1	3287201	3287889	CpG: 61
chr1	3323351	3323697	CpG: 24
chr1	3358465	3358720	CpG: 18
chr1	3390505	3390721	CpG: 20
chr1	3393538	3394471	CpG: 84
chr1	3404705	3405746	CpG: 75
chr1	3408682	3409115	CpG: 37
chr1	3411427	3412860	CpG: 101
chr1	3414476	3414715	CpG: 19
chr1	3415422	3415663	CpG: 19
chr1	3425448	3425762	CpG: 25
chr1	3425974	3426242	CpG: 21
chr1	3434801	3435068	CpG: 23
chr1	3454341	3455119	CpG: 98
chr1	3478137	3478627	CpG: 34
chr1	3500442	3500655	CpG: 18
chr1	3509012	3509233	CpG: 21
chr1	3509797	3510006	CpG: 21
chr1	3510791	3511119	CpG: 26
chr1	3519424	3519686	CpG: 20
chr1	3530885	3531495	CpG: 71
chr1	3543310	3543705	CpG: 28
chr1	3583338	3583906	CpG: 46
chr1	3595145	3595554	CpG: 29
chr1	3611055	3611514	CpG: 59
chr1	3624203	3625677	CpG: 160
chr1	3640399	3640637	CpG: 18
chr1	3643388	3644445	CpG: 113
chr1	3645293	3645559	CpG: 42
chr1	3649780	3653072	CpG: 302
chr1	3690532	3690989	CpG: 40
chr1	3706754	3706957	CpG: 15
chr1	3718069	3718537	CpG: 36
chr1	3732730	3733110	CpG: 36
chr1	3746399	3747406	CpG: 96
chr1	3771989	3773120	CpG: 105
chr1	3786900	3787344	CpG: 31
chr1	3795834	3796668	CpG: 91
chr1	3814894	3815451	CpG: 38
chr1	3856623	3857901	CpG: 110
chr1	3858513	3858805	CpG: 21
chr1	3874300	3875047	CpG: 49
chr1	3891926	3892672	CpG: 48
chr1	3899792	3901520	CpG: 133
chr1	3907655	3907892	CpG: 18
chr1	4132573	4133183	CpG: 41
chr1	4161327	4161612	CpG: 23
chr1	4653929	4656495	CpG: 317
chr1	4666516	4666807	CpG: 23
chr1	4711592	4712485	CpG: 74
chr1	4772291	4772493	CpG: 17
chr1	5711996	5712453	CpG: 43
chr1	5733497	5733724	CpG: 16
chr1	5877097	5877332	CpG: 22
chr1	5890764	5890969	CpG: 16
chr1	5991535	5993346	CpG: 189
chr1	6026184	6026434	CpG: 20
chr1	6051549	6051776	CpG: 20
chr1	6071575	6071925	CpG: 34
chr1	6127683	6128175	CpG: 41
chr1	6128813	6129060	CpG: 22
chr1	6142058	6142299	CpG: 20
chr1	6148656	6148979	CpG: 35
chr1	6179177	6180754	CpG: 175
chr1	6180971	6181191	CpG: 17
chr1	6199118	6199823	CpG: 59
chr1	6205765	6206718	CpG: 96
chr1	6208760	6209528	CpG: 92
chr1	6235468	6236201	CpG: 90
chr1	6241815	6242796	CpG: 106
chr1	6245088	6246403	CpG: 122
chr1	6249103	6250032	CpG: 128
chr1	6253701	6254079	CpG: 35
chr1	6260077	6260991	CpG: 105
chr1	6279888	6280208	CpG: 22
chr1	6281076	6281352	CpG: 21
chr1	6392959	6394125	CpG: 135
chr1	6418997	6420878	CpG: 177
chr1	6424443	6425267	CpG: 85
chr1	6440108	6441070	CpG: 88
chr1	6447147	6449126	CpG: 172
chr1	6451629	6452050	CpG: 32
chr1	6454048	6455985	CpG: 206
chr1	6456064	6456265	CpG: 15
chr1	6460524	6461895	CpG: 109
chr1	6466114	6466361	CpG: 31
chr1	6470612	6470818	CpG: 19
chr1	6471411	6471676	CpG: 32
chr1	6485083	6485858	CpG: 75
chr1	6490023	6491055	CpG: 84
chr1	6497090	6497812	CpG: 89
chr1	6554076	6554775	CpG: 72
chr1	6579367	6580301	CpG: 80
chr1	6593337	6593614	CpG: 23
chr1	6599065	6599445	CpG: 27
chr1	6601716	6603784	CpG: 226
chr1	6612726	6615681	CpG: 310
chr1	6625011	6625780	CpG: 77
chr1	6701235	6702071	CpG: 96
chr1	6784253	6786306	CpG: 245
chr1	6961941	6962248	CpG: 23
chr1	7062459	7062667	CpG: 16
chr1	7663340	7665115	CpG: 111
chr1	7680083	7681057	CpG: 98
chr1	7704113	7705796	CpG: 237
chr1	7770991	7771786	CpG: 91
chr1	7783400	7785044	CpG: 176
chr1	7827138	7827416	CpG: 25
chr1	7942348	7942639	CpG: 31
chr1	7953933	7954591	CpG: 62
chr1	7961241	7962166	CpG: 85
chr1	8025494	8026794	CpG: 155
chr1	8211936	8212142	CpG: 15
chr1	8217135	8217762	CpG: 63
chr1	8317724	8318275	CpG: 61
chr1	8324327	8324659	CpG: 24
chr1	8325835	8326108	CpG: 21
chr1	8330142	8330740	CpG: 46
chr1	8335283	8335575	CpG: 23
chr1	8343637	8344042	CpG: 32
chr1	8358262	8358490	CpG: 18
chr1	8423329	8424279	CpG: 100
chr1	8702946	8703521	CpG: 69
chr1	8816953	8818004	CpG: 100
chr1	8878254	8879287	CpG: 112
chr1	9039221	9040454	CpG: 93
chr1	9128444	9129417	CpG: 115
chr1	9182108	9183768	CpG: 162
chr1	9198506	9198897	CpG: 38
chr1	9234342	9235393	CpG: 115
chr1	9264143	9264380	CpG: 20
chr1	9264628	9264957	CpG: 23
chr1	9292330	9293834	CpG: 156
chr1	9356067	9356345	CpG: 24
chr1	9367448	9367675	CpG: 22
chr1	9428878	9429190	CpG: 33
chr1	9495320	9495593	CpG: 32
chr1	9539291	9540385	CpG: 134
chr1	9588674	9589459	CpG: 119
chr1	9610559	9610810	CpG: 19
chr1	9627067	9627309	CpG: 30
chr1	9651674	9652943	CpG: 137
chr1	9689237	9690170	CpG: 102
chr1	9715650	9715939	CpG: 26
chr1	9730234	9730646	CpG: 30
chr1	9731100	9731428	CpG: 26
chr1	9762518	9762759	CpG: 19
chr1	9822953	9824609	CpG: 188
chr1	9909787	9910631	CpG: 113
chr1	9943107	9943527	CpG: 39
chr1	9997209	9998050	CpG: 102
chr1	10032474	10033346	CpG: 84
chr1	10209957	10211248	CpG: 156
chr1	10326125	10326332	CpG: 18
chr1	10398491	10399940	CpG: 147
chr1	10430143	10431015	CpG: 99
chr1	10472120	10472743	CpG: 59
chr1	10474861	10475115	CpG: 22
chr1	10638242	10640041	CpG: 173
chr1	10647753	10648083	CpG: 25
chr1	10653781	10654146	CpG: 30
chr1	10654344	10654651	CpG: 22
chr1	10659810	10660524	CpG: 48
chr1	10665130	10665560	CpG: 36
chr1	10693716	10695464	CpG: 157
chr1	10697834	10698195	CpG: 27
chr1	10704392	10704868	CpG: 43
chr1	10793837	10796907	CpG: 244
chr1	10835838	10836060	CpG: 20
chr1	10866898	10867422	CpG: 50
chr1	10888467	10889109	CpG: 75
chr1	11012340	11013188	CpG: 88
chr1	11058973	11060577	CpG: 146
chr1	11099330	11100079	CpG: 77
chr1	11262201	11262979	CpG: 60
chr1	11273202	11273490	CpG: 29
chr1	11478612	11480554	CpG: 196
chr1	11501309	11502099	CpG: 80
chr1	11529781	11529987	CpG: 20
chr1	11536325	11536565	CpG: 23
chr1	11648710	11649220	CpG: 40
chr1	11650402	11650731	CpG: 35
chr1	11654160	11655249	CpG: 107
chr1	11664056	11664828	CpG: 92
chr1	11680342	11681660	CpG: 128
chr1	11690644	11692594	CpG: 190
chr1	11719509	11719959	CpG: 34
chr1	11735918	11736206	CpG: 32
chr1	11762082	11762306	CpG: 25
chr1	11805405	11806509	CpG: 92
chr1	11838336	11838675	CpG: 28
chr1	11859058	11859498	CpG: 43
chr1	11925586	11926078	CpG: 58
chr1	11934692	11934912	CpG: 27
chr1	11980056	11980736	CpG: 73
chr1	12019194	12019846	CpG: 66
chr1	12063431	12064091	CpG: 63
chr1	12166819	12167655	CpG: 95
chr1	12191277	12191928	CpG: 51
chr1	12229897	12230528	CpG: 77
chr1	12230898	12231142	CpG: 23
chr1	12540321	12540530	CpG: 18
chr1	12595876	12596235	CpG: 36
chr1	12616978	12618636	CpG: 124
chr1	13513010	13514118	CpG: 128
chr1	13554915	13555117	CpG: 23
chr1	13583111	13583347	CpG: 22
chr1	13583642	13584373	CpG: 59
chr1	13699986	13700705	CpG: 113
chr1	13748772	13749963	CpG: 116
chr1	13892855	13893242	CpG: 41
chr1	14598114	14599497	CpG: 116
chr1	14801087	14801373	CpG: 21
chr1	14923877	14925049	CpG: 155
chr1	15048567	15048917	CpG: 31
chr1	15065685	15066023	CpG: 33
chr1	15152723	15154975	CpG: 198
chr1	15214685	15214951	CpG: 20
chr1	15247124	15247457	CpG: 45
chr1	15409554	15410732	CpG: 127
chr1	15524103	15525086	CpG: 105
chr1	15526613	15527168	CpG: 53
chr1	15584593	15585113	CpG: 62
chr1	15603328	15603794	CpG: 44
chr1	15617326	15617861	CpG: 60
chr1	15684083	15685007	CpG: 91
chr1	15727121	15727480	CpG: 25
chr1	15731802	15732010	CpG: 17
chr1	15744133	15744358	CpG: 18
chr1	15746823	15747026	CpG: 15
chr1	15758576	15759367	CpG: 99
chr1	15834765	15836385	CpG: 152
chr1	15837257	15837628	CpG: 41
chr1	15847394	15848901	CpG: 172
chr1	15849334	15849622	CpG: 27
chr1	15934375	15934660	CpG: 22
chr1	15943405	15943764	CpG: 28
chr1	15944096	15945087	CpG: 82
chr1	15975407	15976177	CpG: 85
chr1	16073153	16073496	CpG: 45
chr1	16137881	16138126	CpG: 20
chr1	16148616	16148829	CpG: 20
chr1	16154989	16155965	CpG: 89
chr1	16167566	16168010	CpG: 48
chr1	16206422	16208085	CpG: 145
chr1	16217188	16217812	CpG: 44
chr1	16226831	16227165	CpG: 37
chr1	16237049	16237304	CpG: 37
chr1	16352079	16352697	CpG: 52
chr1	16367126	16367775	CpG: 56
chr1	16440503	16441308	CpG: 70
chr1	16498643	16499882	CpG: 126
chr1	16514289	16514533	CpG: 18
chr1	16520785	16521397	CpG: 42
chr1	16534378	16535801	CpG: 105
chr1	16547906	16548318	CpG: 41
chr1	16612961	16613959	CpG: 88
chr1	16644360	16644997	CpG: 64
chr1	16646990	16648550	CpG: 131
chr1	16658282	16658558	CpG: 31
chr1	16666956	16667195	CpG: 19
chr1	16680247	16680656	CpG: 38
chr1	16692188	16694464	CpG: 241
chr1	16696491	16696789	CpG: 25
chr1	16699567	16701447	CpG: 181
chr1	16707273	16708233	CpG: 95
chr1	16724996	16725396	CpG: 38
chr1	16740268	16740507	CpG: 19
chr1	16748909	16749185	CpG: 30
chr1	16758916	16760479	CpG: 126
chr1	16859616	16860028	CpG: 41
chr1	16871066	16871354	CpG: 23
chr1	16872131	16873554	CpG: 103
chr1	16888926	16889599	CpG: 51
chr1	16895732	16895971	CpG: 18
chr1	16904803	16905185	CpG: 26
chr1	16913543	16914475	CpG: 112
chr1	16955323	16955561	CpG: 22
chr1	16960795	16961189	CpG: 32
chr1	16966409	16966620	CpG: 19
chr1	16980056	16980868	CpG: 75
chr1	17005390	17005598	CpG: 17
chr1	17011334	17012087	CpG: 86
chr1	17053961	17054227	CpG: 31
chr1	17119156	17119593	CpG: 52
chr1	17149207	17149580	CpG: 37
chr1	17407939	17408149	CpG: 18
chr1	17419704	17420051	CpG: 30
chr1	17437576	17439981	CpG: 246
chr1	17539434	17540048	CpG: 100
chr1	17622957	17623175	CpG: 17
chr1	17696986	17697297	CpG: 32
chr1	17825883	17826347	CpG: 31
chr1	18107611	18108319	CpG: 70
chr1	18109072	18109410	CpG: 29
chr1	18110057	18111179	CpG: 90
chr1	18365380	18365587	CpG: 18
chr1	18376801	18377002	CpG: 21
chr1	18482379	18483173	CpG: 81
chr1	18630401	18633335	CpG: 201
chr1	18636321	18636987	CpG: 58
chr1	18637686	18637907	CpG: 20
chr1	18640757	18641625	CpG: 62
chr1	18643054	18644245	CpG: 98
chr1	18645235	18645603	CpG: 30
chr1	18646534	18647239	CpG: 52
chr1	18784226	18784438	CpG: 19
chr1	18854451	18854975	CpG: 44
chr1	18877380	18877740	CpG: 37
chr1	18883132	18883420	CpG: 21
chr1	18902334	18903140	CpG: 75
chr1	18955454	18957389	CpG: 182
chr1	19209657	19210552	CpG: 83
chr1	19251390	19252214	CpG: 82
chr1	19273755	19274448	CpG: 72
chr1	19288504	19289166	CpG: 73
chr1	19311713	19312815	CpG: 120
chr1	19338516	19338782	CpG: 25
chr1	19485209	19486150	CpG: 84
chr1	19596847	19597508	CpG: 61
chr1	19643761	19645429	CpG: 196
chr1	19664653	19666295	CpG: 164
chr1	19679017	19679372	CpG: 27
chr1	19800029	19800287	CpG: 26
chr1	19882314	19882969	CpG: 80
chr1	20185867	20186304	CpG: 36
chr1	20242962	20243324	CpG: 34
chr1	20343073	20343525	CpG: 38
chr1	20366089	20367041	CpG: 110
chr1	20483969	20487018	CpG: 264
chr1	20507923	20508390	CpG: 43
chr1	20552401	20554002	CpG: 186
chr1	20633371	20634058	CpG: 69
chr1	20661023	20661745	CpG: 61
chr1	20696446	20696696	CpG: 19
chr1	20704515	20704876	CpG: 34
chr1	20717339	20718278	CpG: 108
chr1	20731513	20732873	CpG: 109
chr1	20786215	20787628	CpG: 175
chr1	21176622	21177343	CpG: 77
chr1	21225081	21225438	CpG: 32
chr1	21289887	21290608	CpG: 73
chr1	21344867	21345826	CpG: 104
chr1	21427995	21429502	CpG: 180
chr1	21436577	21436923	CpG: 34
chr1	21439779	21440731	CpG: 90
chr1	21459952	21460220	CpG: 23
chr1	21509055	21509851	CpG: 69
chr1	21603686	21603887	CpG: 20
chr1	21622181	21622770	CpG: 47
chr1	21651791	21652220	CpG: 51
chr1	21659210	21659609	CpG: 50
chr1	21668570	21669450	CpG: 69
chr1	21669668	21669916	CpG: 24
chr1	21782636	21783768	CpG: 111
chr1	21814406	21814914	CpG: 52
chr1	21823190	21823404	CpG: 19
chr1	21828807	21829072	CpG: 22
chr1	21864856	21865099	CpG: 23
chr1	21884499	21884825	CpG: 25
chr1	21887409	21887626	CpG: 16
chr1	21936853	21937784	CpG: 114
chr1	22025424	22025701	CpG: 22
chr1	22052516	22053536	CpG: 112
chr1	22120027	22120450	CpG: 35
chr1	22129530	22129732	CpG: 17
chr1	22142419	22143759	CpG: 164
chr1	22285721	22285925	CpG: 19
chr1	22342145	22342381	CpG: 18
chr1	22451743	22452324	CpG: 62
chr1	22563102	22563603	CpG: 68
chr1	22576309	22576920	CpG: 47
chr1	22593280	22593714	CpG: 32
chr1	22600652	22601049	CpG: 30
chr1	22647557	22647810	CpG: 19
chr1	22676923	22677338	CpG: 33
chr1	22710330	22711869	CpG: 162
chr1	22784411	22785074	CpG: 46
chr1	22953060	22954076	CpG: 126
chr1	23019321	23020184	CpG: 80
chr1	23167746	23168947	CpG: 92
chr1	23177566	23178140	CpG: 60
chr1	23216884	23217744	CpG: 87
chr1	23343752	23344870	CpG: 127
chr1	23368197	23369557	CpG: 106
chr1	23424303	23425170	CpG: 81
chr1	23436661	23437478	CpG: 56
chr1	23483484	23484862	CpG: 121
chr1	23530541	23531597	CpG: 106
chr1	23554526	23555264	CpG: 76
chr1	23558351	23558596	CpG: 23
chr1	23559191	23559721	CpG: 49
chr1	23568013	23568574	CpG: 66
chr1	23691865	23692077	CpG: 17
chr1	23743205	23744125	CpG: 121
chr1	23778012	23778773	CpG: 81
chr1	23790992	23791302	CpG: 32
chr1	23800300	23801059	CpG: 81
chr1	23867764	23868500	CpG: 84
chr1	23902625	23903047	CpG: 63
chr1	23959295	23960211	CpG: 97
chr1	23979873	23980527	CpG: 80
chr1	24187050	24187987	CpG: 81
chr1	24321712	24322684	CpG: 91
chr1	24413367	24413772	CpG: 37
chr1	24416181	24416549	CpG: 24
chr1	24502375	24503388	CpG: 108
chr1	24535212	24535430	CpG: 19
chr1	24555948	24556297	CpG: 45
chr1	24642536	24643705	CpG: 126
chr1	24744861	24746095	CpG: 127
chr1	24848069	24848876	CpG: 86
chr1	24902005	24902641	CpG: 47
chr1	24907937	24908316	CpG: 44
chr1	24929036	24932514	CpG: 357
chr1	25232072	25232687	CpG: 45
chr1	25239968	25240220	CpG: 24
chr1	25246475	25248030	CpG: 157
chr1	25266786	25267187	CpG: 36
chr1	25267466	25267996	CpG: 49
chr1	25337115	25337516	CpG: 37
chr1	25337795	25338907	CpG: 102
chr1	25430074	25431624	CpG: 151
chr1	25543402	25544551	CpG: 109
chr1	25616170	25616675	CpG: 57
chr1	25617483	25618281	CpG: 89
chr1	25771413	25771616	CpG: 16
chr1	25800324	25800616	CpG: 35
chr1	25819631	25820884	CpG: 120
chr1	25858981	25859865	CpG: 72
chr1	25875231	25876025	CpG: 86
chr1	25905459	25907133	CpG: 157
chr1	25922714	25923122	CpG: 47
chr1	25998058	25998443	CpG: 33
chr1	26035102	26036217	CpG: 78
chr1	26045790	26046822	CpG: 103
chr1	26110828	26112426	CpG: 161
chr1	26161316	26162115	CpG: 84
chr1	26164031	26164557	CpG: 46
chr1	26169688	26170333	CpG: 68
chr1	26225026	26225703	CpG: 50
chr1	26233958	26234537	CpG: 64
chr1	26279871	26280422	CpG: 67
chr1	26306345	26306798	CpG: 38
chr1	26336047	26336975	CpG: 73
chr1	26345954	26346159	CpG: 15
chr1	26360025	26360790	CpG: 66
chr1	26411091	26411657	CpG: 51
chr1	26432001	26432365	CpG: 36
chr1	26471875	26473351	CpG: 159
chr1	26500185	26501489	CpG: 125
chr1	26529580	26530193	CpG: 80
chr1	26620353	26621585	CpG: 119
chr1	26695342	26697530	CpG: 217
chr1	26787627	26788201	CpG: 58
chr1	26817249	26817462	CpG: 24
chr1	26826739	26827183	CpG: 62
chr1	26863421	26863637	CpG: 17
chr1	26864575	26865486	CpG: 80
chr1	26889670	26890554	CpG: 93
chr1	26900001	26900518	CpG: 45
chr1	26921557	26922128	CpG: 71
chr1	26959574	26960610	CpG: 91
chr1	26993636	26994655	CpG: 132
chr1	27006102	27006491	CpG: 36
chr1	27012388	27012950	CpG: 61
chr1	27154854	27155251	CpG: 39
chr1	27201393	27201594	CpG: 21
chr1	27234214	27235123	CpG: 81
chr1	27321962	27322515	CpG: 63
chr1	27349428	27351525	CpG: 168
chr1	27356786	27357099	CpG: 23
chr1	27360533	27361252	CpG: 63
chr1	27365921	27366752	CpG: 96
chr1	27383110	27383341	CpG: 24
chr1	27392388	27392845	CpG: 57
chr1	27489831	27490342	CpG: 55
chr1	27527800	27528452	CpG: 60
chr1	27547906	27548127	CpG: 16
chr1	27549881	27551036	CpG: 83
chr1	27568416	27569013	CpG: 63
chr1	27575289	27576177	CpG: 98
chr1	27603071	27603749	CpG: 76
chr1	27615354	27615813	CpG: 39
chr1	27634056	27634512	CpG: 59
chr1	27635048	27635299	CpG: 24
chr1	27659794	27660297	CpG: 62
chr1	27668216	27668520	CpG: 33
chr1	27725634	27726491	CpG: 81
chr1	27773117	27773520	CpG: 39
chr1	27830710	27831277	CpG: 52
chr1	27872520	27872746	CpG: 24
chr1	27914073	27915024	CpG: 81
chr1	27958509	27958793	CpG: 22
chr1	27959508	27960327	CpG: 81
chr1	28088587	28088801	CpG: 23
chr1	28232634	28233086	CpG: 36
chr1	28235999	28236465	CpG: 37
chr1	28247190	28247511	CpG: 27
chr1	28259320	28260622	CpG: 130
chr1	28328854	28329156	CpG: 27
chr1	28369530	28370220	CpG: 61
chr1	28518141	28518781	CpG: 78
chr1	28530525	28530799	CpG: 29
chr1	28552890	28553192	CpG: 32
chr1	28581557	28582287	CpG: 77
chr1	28592479	28592942	CpG: 58
chr1	28643041	28643386	CpG: 38
chr1	28668659	28669321	CpG: 71
chr1	28736554	28737803	CpG: 136
chr1	28775278	28775557	CpG: 26
chr1	28811989	28812836	CpG: 95
chr1	28862795	28863440	CpG: 64
chr1	28886926	28887788	CpG: 71
chr1	28914256	28915457	CpG: 105
chr1	29121187	29125335	CpG: 384
chr1	29134365	29134660	CpG: 29
chr1	29181464	29182174	CpG: 84
chr1	29230708	29231115	CpG: 41
chr1	29236233	29238795	CpG: 276
chr1	29259385	29260086	CpG: 68
chr1	29260575	29260900	CpG: 29
chr1	29478450	29478727	CpG: 22
chr1	30718125	30719113	CpG: 101
chr1	30721429	30721740	CpG: 23
chr1	30773163	30773433	CpG: 23
chr1	30807274	30807665	CpG: 30
chr1	30824435	30824702	CpG: 25
chr1	30907997	30909119	CpG: 117
chr1	31065565	31066091	CpG: 60
chr1	31155253	31155646	CpG: 42
chr1	31181575	31181986	CpG: 38
chr1	31239231	31239965	CpG: 78
chr1	31296399	31297131	CpG: 55
chr1	31412947	31414163	CpG: 116
chr1	31586870	31587170	CpG: 37
chr1	31588740	31589242	CpG: 52
chr1	31617670	31618337	CpG: 64
chr1	31644609	31645360	CpG: 65
chr1	31703936	31704268	CpG: 27
chr1	31714530	31714886	CpG: 30
chr1	31742885	31743103	CpG: 21
chr1	31762746	31764651	CpG: 184
chr1	31772226	31773060	CpG: 75
chr1	31788403	31788752	CpG: 28
chr1	31789124	31789407	CpG: 25
chr1	31937681	31938781	CpG: 82
chr1	31944587	31945029	CpG: 39
chr1	32013501	32014982	CpG: 155
chr1	32072604	32073451	CpG: 80
chr1	32108460	32108717	CpG: 19
chr1	32179553	32180213	CpG: 65
chr1	32200630	32200859	CpG: 20
chr1	32204968	32206284	CpG: 105
chr1	32221920	32222439	CpG: 40
chr1	32239923	32241540	CpG: 130
chr1	32275109	32275943	CpG: 74
chr1	32291813	32292433	CpG: 57
chr1	32335258	32336628	CpG: 148
chr1	32351114	32351987	CpG: 86
chr1	32361343	32362416	CpG: 107
chr1	32394169	32394747	CpG: 43
chr1	32426827	32427234	CpG: 30
chr1	32464899	32465460	CpG: 54
chr1	32500543	32500962	CpG: 64
chr1	32539399	32540138	CpG: 106
chr1	32650942	32651762	CpG: 96
chr1	32702418	32703264	CpG: 86
chr1	32712270	32712490	CpG: 27
chr1	32741533	32742273	CpG: 110
chr1	32753826	32754379	CpG: 63
chr1	32817074	32818305	CpG: 104
chr1	32870665	32871157	CpG: 74
chr1	32886085	32886796	CpG: 65
chr1	32892868	32893848	CpG: 84
chr1	32901191	32901721	CpG: 77
chr1	32963930	32965015	CpG: 101
chr1	32972857	32973378	CpG: 47
chr1	33036600	33037118	CpG: 40
chr1	33050993	33051332	CpG: 42
chr1	33080923	33081642	CpG: 60
chr1	33127290	33127554	CpG: 25
chr1	33147375	33147720	CpG: 26
chr1	33159658	33159926	CpG: 24
chr1	33180725	33182272	CpG: 128
chr1	33255847	33257064	CpG: 137
chr1	33276173	33276780	CpG: 54
chr1	33306545	33307174	CpG: 78
chr1	33349182	33350169	CpG: 121
chr1	33430401	33431328	CpG: 110
chr1	33472424	33472727	CpG: 30
chr1	33625005	33625254	CpG: 20
chr1	33633296	33633519	CpG: 18
chr1	34163182	34165375	CpG: 160
chr1	34176781	34177423	CpG: 60
chr1	34761427	34761675	CpG: 22
chr1	34781275	34781998	CpG: 61
chr1	34784817	34785135	CpG: 26
chr1	34792963	34793190	CpG: 29
chr1	34859581	34859949	CpG: 38
chr1	34865683	34866808	CpG: 104
chr1	34868703	34868905	CpG: 24
chr1	34885430	34886253	CpG: 80
chr1	34929209	34930605	CpG: 120
chr1	34976636	34977276	CpG: 59
chr1	34985048	34985436	CpG: 38
chr1	35031520	35031986	CpG: 40
chr1	35079326	35079702	CpG: 35
chr1	35120730	35120990	CpG: 25
chr1	35191866	35192723	CpG: 98
chr1	35192872	35193210	CpG: 26
chr1	35268622	35269254	CpG: 69
chr1	35557079	35558233	CpG: 95
chr1	35573248	35574450	CpG: 134
chr1	35576831	35577843	CpG: 103
chr1	35641368	35641660	CpG: 31
chr1	35707805	35708378	CpG: 67
chr1	35718647	35719185	CpG: 60
chr1	35769323	35770199	CpG: 82
chr1	35807898	35808860	CpG: 87
chr1	35882900	35883201	CpG: 29
chr1	35883702	35884069	CpG: 27
chr1	35930648	35931661	CpG: 131
chr1	36083953	36084420	CpG: 39
chr1	36088724	36089354	CpG: 67
chr1	36124854	36125520	CpG: 89
chr1	36149254	36149861	CpG: 61
chr1	36155850	36156709	CpG: 104
chr1	36176155	36176860	CpG: 73
chr1	36178354	36179042	CpG: 52
chr1	36224158	36224486	CpG: 39
chr1	36320899	36323801	CpG: 232
chr1	36341761	36341983	CpG: 20
chr1	36385488	36386272	CpG: 76
chr1	36397610	36398002	CpG: 43
chr1	36450195	36450723	CpG: 46
chr1	36463813	36464530	CpG: 63
chr1	37032776	37035023	CpG: 233
chr1	37318010	37318657	CpG: 44
chr1	37474122	37474620	CpG: 66
chr1	37514311	37514964	CpG: 71
chr1	37554005	37554222	CpG: 30
chr1	37556851	37557118	CpG: 21
chr1	37595827	37596139	CpG: 41
chr1	37634005	37635192	CpG: 112
chr1	37690370	37690607	CpG: 19
chr1	37691623	37692914	CpG: 105
chr1	37752518	37753223	CpG: 93
chr1	37753621	37754340	CpG: 52
chr1	37761407	37762069	CpG: 69
chr1	37764166	37765216	CpG: 75
chr1	37793423	37794755	CpG: 155
chr1	37807736	37808730	CpG: 121
chr1	37859478	37860327	CpG: 64
chr1	37931564	37932049	CpG: 53
chr1	37989560	37990097	CpG: 37
chr1	37995912	37996316	CpG: 42
chr1	38005167	38005699	CpG: 76
chr1	38012410	38013055	CpG: 47
chr1	38044430	38047970	CpG: 353
chr1	38578493	38578861	CpG: 42
chr1	38708707	38709268	CpG: 45
chr1	38804057	38804579	CpG: 72
chr1	38817937	38818904	CpG: 89
chr1	38859143	38860049	CpG: 72
chr1	38872807	38873677	CpG: 82
chr1	38990983	38991599	CpG: 64
chr1	39080967	39082287	CpG: 142
chr1	39104993	39106187	CpG: 142
chr1	39408346	39409567	CpG: 115
chr1	39490752	39492465	CpG: 201
chr1	39514693	39516096	CpG: 127
chr1	39575645	39576995	CpG: 117
chr1	39639338	39640035	CpG: 80
chr1	39671550	39672415	CpG: 71
chr1	39683759	39684341	CpG: 62
chr1	39691258	39692842	CpG: 116
chr1	39738640	39739067	CpG: 40
chr1	39770095	39771518	CpG: 126
chr1	39788011	39789500	CpG: 152
chr1	39883269	39883616	CpG: 33
chr1	39900923	39902541	CpG: 174
chr1	39954815	39955694	CpG: 80
chr1	40039739	40041031	CpG: 104
chr1	40096994	40097456	CpG: 48
chr1	40132836	40133537	CpG: 53
chr1	40161241	40161940	CpG: 58
chr1	40257714	40258026	CpG: 22
chr1	40258124	40258338	CpG: 24
chr1	40303514	40304199	CpG: 60
chr1	40315332	40315773	CpG: 38
chr1	40316007	40316284	CpG: 20
chr1	40316548	40317473	CpG: 98
chr1	40373712	40374350	CpG: 54
chr1	40449933	40450400	CpG: 53
chr1	40477112	40477715	CpG: 66
chr1	40508384	40509114	CpG: 69
chr1	40531488	40531767	CpG: 24
chr1	40654182	40654464	CpG: 22
chr1	40665439	40665816	CpG: 41
chr1	40691490	40692303	CpG: 89
chr1	40783418	40784489	CpG: 128
chr1	40802247	40802726	CpG: 51
chr1	40818168	40818919	CpG: 70
chr1	40819181	40819477	CpG: 23
chr1	40838059	40838764	CpG: 54
chr1	40861277	40862613	CpG: 167
chr1	40884068	40884621	CpG: 67
chr1	40979198	40980444	CpG: 132
chr1	41017746	41018021	CpG: 25
chr1	41241285	41242655	CpG: 155
chr1	41361008	41362618	CpG: 155
chr1	41366304	41366870	CpG: 55
chr1	41381581	41383465	CpG: 187
chr1	41423598	41423954	CpG: 28
chr1	41496179	41496645	CpG: 60
chr1	41516117	41516372	CpG: 23
chr1	41661709	41662961	CpG: 143
chr1	41917969	41918332	CpG: 38
chr1	42035184	42036309	CpG: 120
chr1	42145814	42146020	CpG: 22
chr1	42334594	42335699	CpG: 102
chr1	42380307	42381317	CpG: 127
chr1	42456045	42456904	CpG: 69
chr1	42463126	42463829	CpG: 56
chr1	42658306	42658751	CpG: 38
chr1	42681829	42683345	CpG: 173
chr1	42738444	42738652	CpG: 15
chr1	42766543	42767688	CpG: 123
chr1	42785091	42785411	CpG: 35
chr1	42816903	42817419	CpG: 58
chr1	42846587	42846842	CpG: 26
chr1	42887114	42887323	CpG: 15
chr1	42887570	42887771	CpG: 15
chr1	42888276	42888499	CpG: 17
chr1	42924164	42924880	CpG: 67
chr1	42957796	42959097	CpG: 148
chr1	43007196	43007663	CpG: 43
chr1	43068219	43068663	CpG: 41
chr1	43147737	43148171	CpG: 39
chr1	43171832	43172381	CpG: 45
chr1	43272813	43273158	CpG: 30
chr1	43304851	43305209	CpG: 43
chr1	43348634	43349606	CpG: 76
chr1	43358463	43359388	CpG: 74
chr1	43367143	43367402	CpG: 27
chr1	43367875	43368466	CpG: 57
chr1	43389704	43390250	CpG: 50
chr1	43453589	43454143	CpG: 63
chr1	43530758	43531829	CpG: 124
chr1	43565615	43566167	CpG: 56
chr1	43591084	43591508	CpG: 44
chr1	43597798	43598086	CpG: 30
chr1	43605221	43605471	CpG: 17
chr1	43649945	43650638	CpG: 49
chr1	43706997	43708092	CpG: 100
chr1	43933396	43933863	CpG: 35
chr1	43936085	43936751	CpG: 78
chr1	43946401	43947132	CpG: 71
chr1	43969737	43970442	CpG: 48
chr1	43974470	43975584	CpG: 105
chr1	43978963	43979950	CpG: 112
chr1	43991478	43992100	CpG: 61
chr1	44029957	44031353	CpG: 146
chr1	44103319	44103727	CpG: 28
chr1	44213331	44213793	CpG: 36
chr1	44354985	44355441	CpG: 45
chr1	44405469	44408375	CpG: 237
chr1	44417464	44418232	CpG: 79
chr1	44617067	44617613	CpG: 56
chr1	44631609	44632377	CpG: 84
chr1	44654565	44655051	CpG: 35
chr1	44674098	44674912	CpG: 58
chr1	44724033	44724886	CpG: 79
chr1	44739651	44740073	CpG: 43
chr1	44775341	44776228	CpG: 75
chr1	44784188	44784680	CpG: 55
chr1	44786290	44786620	CpG: 38
chr1	44799862	44801111	CpG: 115
chr1	44806007	44806646	CpG: 72
chr1	44813093	44813956	CpG: 82
chr1	44842871	44843487	CpG: 67
chr1	44986350	44986772	CpG: 38
chr1	45010553	45011350	CpG: 78
chr1	45205667	45206716	CpG: 150
chr1	45303541	45304245	CpG: 60
chr1	45326747	45327629	CpG: 95
chr1	45339892	45340311	CpG: 56
chr1	45490673	45491221	CpG: 51
chr1	45499914	45500377	CpG: 33
chr1	45521491	45522131	CpG: 64
chr1	45550731	45551022	CpG: 27
chr1	45583918	45584910	CpG: 85
chr1	45622522	45623470	CpG: 85
chr1	45686079	45687408	CpG: 116
chr1	45750561	45750842	CpG: 39
chr1	45803427	45804148	CpG: 94
chr1	46132454	46133457	CpG: 84
chr1	46167017	46167260	CpG: 27
chr1	46203149	46203586	CpG: 41
chr1	46240236	46240493	CpG: 31
chr1	46247243	46247773	CpG: 46
chr1	46301753	46303364	CpG: 155
chr1	46340667	46341164	CpG: 47
chr1	46394052	46394619	CpG: 71
chr1	46448114	46448671	CpG: 51
chr1	46466624	46467220	CpG: 58
chr1	46474564	46474765	CpG: 15
chr1	46485496	46486120	CpG: 59
chr1	46489121	46491449	CpG: 176
chr1	46532960	46533577	CpG: 79
chr1	46543903	46544460	CpG: 49
chr1	46603943	46604507	CpG: 51
chr1	46612908	46613295	CpG: 39
chr1	46616344	46616905	CpG: 48
chr1	46668002	46668723	CpG: 81
chr1	46718730	46719411	CpG: 64
chr1	47023554	47023961	CpG: 40
chr1	47225308	47226055	CpG: 82
chr1	47230832	47232525	CpG: 134
chr1	47314035	47314539	CpG: 51
chr1	47333739	47334754	CpG: 115
chr1	47416224	47417393	CpG: 129
chr1	47433453	47433726	CpG: 20
chr1	47433989	47434713	CpG: 54
chr1	47437121	47439846	CpG: 286
chr1	47444040	47445348	CpG: 103
chr1	47449967	47450280	CpG: 25
chr1	47508037	47508680	CpG: 52
chr1	47533238	47533555	CpG: 27
chr1	47593121	47593558	CpG: 43
chr1	47725084	47725377	CpG: 41
chr1	47984198	47984472	CpG: 36
chr1	47994140	47994389	CpG: 20
chr1	47996459	47997929	CpG: 137
chr1	48471632	48472399	CpG: 67
chr1	48776519	48777138	CpG: 69
chr1	48898882	48899241	CpG: 34
chr1	50023745	50024174	CpG: 34
chr1	50047972	50048648	CpG: 66
chr1	50332995	50333864	CpG: 86
chr1	50415244	50415844	CpG: 43
chr1	50416212	50416431	CpG: 21
chr1	50416761	50416988	CpG: 18
chr1	50417325	50417754	CpG: 36
chr1	50418556	50425799	CpG: 471
chr1	50426809	50427571	CpG: 56
chr1	50427796	50428073	CpG: 23
chr1	50959775	50960398	CpG: 65
chr1	50968090	50969833	CpG: 142
chr1	50977639	50978364	CpG: 79
chr1	51236095	51236870	CpG: 87
chr1	51330222	51330917	CpG: 83
chr1	51344655	51345015	CpG: 38
chr1	51518705	51519224	CpG: 66
chr1	51616902	51617376	CpG: 32
chr1	51729356	51730149	CpG: 68
chr1	51878506	51879267	CpG: 56
chr1	51990105	51990781	CpG: 68
chr1	52032780	52033833	CpG: 102
chr1	52055074	52055452	CpG: 33
chr1	52056108	52056624	CpG: 46
chr1	52141728	52142832	CpG: 136
chr1	52365731	52366388	CpG: 72
chr1	52368467	52368856	CpG: 45
chr1	52404195	52404633	CpG: 40
chr1	52552586	52553927	CpG: 115
chr1	52602208	52602936	CpG: 89
chr1	52632957	52633631	CpG: 91
chr1	52698016	52698508	CpG: 49
chr1	52726351	52726756	CpG: 46
chr1	52842622	52843505	CpG: 110
chr1	52920952	52921851	CpG: 80
chr1	52927208	52927973	CpG: 64
chr1	53061992	53063302	CpG: 106
chr1	53078432	53079011	CpG: 43
chr1	53092716	53092970	CpG: 18
chr1	53196637	53197143	CpG: 53
chr1	53220224	53220719	CpG: 44
chr1	53238287	53238887	CpG: 53
chr1	53276625	53277173	CpG: 66
chr1	53283766	53284193	CpG: 32
chr1	53326015	53328156	CpG: 192
chr1	53438467	53439585	CpG: 106
chr1	53459518	53460555	CpG: 86
chr1	53838085	53838589	CpG: 54
chr1	53889574	53889983	CpG: 42
chr1	53945384	53946670	CpG: 142
chr1	54052928	54053626	CpG: 55
chr1	54121691	54122019	CpG: 23
chr1	54200148	54200586	CpG: 42
chr1	54356317	54356660	CpG: 24
chr1	54390728	54390935	CpG: 21
chr1	54405180	54407327	CpG: 196
chr1	54474673	54475080	CpG: 45
chr1	54488220	54488583	CpG: 53
chr1	54489405	54489614	CpG: 25
chr1	54499350	54499718	CpG: 38
chr1	54542031	54542775	CpG: 71
chr1	54715672	54716180	CpG: 45
chr1	54764410	54764696	CpG: 33
chr1	54781069	54781846	CpG: 88
chr1	54800604	54801385	CpG: 80
chr1	54805992	54806299	CpG: 33
chr1	54886790	54887655	CpG: 107
chr1	54980414	54981173	CpG: 81
chr1	54997015	54997337	CpG: 33
chr1	55039387	55040342	CpG: 85
chr1	55214792	55216035	CpG: 133
chr1	56477555	56477997	CpG: 47
chr1	56578429	56579444	CpG: 95
chr1	56644990	56645564	CpG: 68
chr1	57422291	57424965	CpG: 222
chr1	58249600	58250423	CpG: 87
chr1	58546249	58546905	CpG: 61
chr1	58576085	58577623	CpG: 168
chr1	58781789	58785268	CpG: 271
chr1	58814568	58814818	CpG: 28
chr1	58815279	58815522	CpG: 26
chr1	58816217	58816563	CpG: 40
chr1	58903699	58904228	CpG: 58
chr1	59146735	59147051	CpG: 39
chr1	59296430	59297122	CpG: 71
chr1	59814415	59815376	CpG: 90
chr1	59926600	59926911	CpG: 24
chr1	60073643	60073868	CpG: 23
chr1	61042970	61043734	CpG: 86
chr1	61050254	61051159	CpG: 109
chr1	61053680	61054299	CpG: 50
chr1	61076865	61077205	CpG: 26
chr1	61083081	61083750	CpG: 85
chr1	61654202	61654421	CpG: 25
chr1	61724975	61725270	CpG: 27
chr1	61742155	61743146	CpG: 96
chr1	62194883	62195274	CpG: 33
chr1	62318465	62319462	CpG: 103
chr1	62435980	62437996	CpG: 201
chr1	62687709	62688678	CpG: 111
chr1	63316723	63324800	CpG: 599
chr1	63329692	63330469	CpG: 66
chr1	63367438	63368150	CpG: 73
chr1	63593266	63594242	CpG: 99
chr1	63773794	63775108	CpG: 149
chr1	64469871	64470931	CpG: 121
chr1	64505675	64505921	CpG: 24
chr1	64744599	64745555	CpG: 95
chr1	64965772	64966931	CpG: 123
chr1	65002589	65003145	CpG: 59
chr1	65066587	65068282	CpG: 169
chr1	65147358	65149215	CpG: 194
chr1	65254291	65254909	CpG: 69
chr1	65265728	65266166	CpG: 52
chr1	65309333	65310063	CpG: 74
chr1	65420173	65421021	CpG: 80
chr1	65525318	65526128	CpG: 93
chr1	65792757	65793235	CpG: 63
chr1	66533045	66533377	CpG: 35
chr1	66752396	66752610	CpG: 23
chr1	66925197	66925426	CpG: 27
chr1	66930000	66930800	CpG: 77
chr1	67053862	67054456	CpG: 59
chr1	67134707	67135032	CpG: 27
chr1	67429452	67431143	CpG: 139
chr1	67685230	67686587	CpG: 138
chr1	67832688	67833768	CpG: 89
chr1	68046960	68047322	CpG: 30
chr1	68050553	68050790	CpG: 21
chr1	68051571	68051791	CpG: 22
chr1	68163316	68163519	CpG: 22
chr1	68230925	68231945	CpG: 83
chr1	68496600	68497323	CpG: 69
chr1	69567284	69568812	CpG: 131
chr1	69919360	69919587	CpG: 17
chr1	70205500	70205759	CpG: 28
chr1	70354050	70355036	CpG: 84
chr1	70410939	70411408	CpG: 40
chr1	71046541	71048121	CpG: 131
chr1	71080803	71081100	CpG: 20
chr1	72283326	72284053	CpG: 55
chr1	74198142	74198351	CpG: 24
chr1	75125132	75125669	CpG: 40
chr1	75130128	75130477	CpG: 28
chr1	75131038	75131262	CpG: 19
chr1	75134989	75135730	CpG: 55
chr1	75136313	75137124	CpG: 78
chr1	75614769	75615123	CpG: 34
chr1	75615693	75616680	CpG: 74
chr1	75724231	75725045	CpG: 66
chr1	75796851	75797218	CpG: 30
chr1	76867426	76868849	CpG: 112
chr1	77219311	77219567	CpG: 23
chr1	77281688	77282539	CpG: 83
chr1	77682532	77683733	CpG: 94
chr1	77759158	77759965	CpG: 78
chr1	77811681	77811922	CpG: 21
chr1	77888696	77888988	CpG: 33
chr1	77978619	77978921	CpG: 23
chr1	77979079	77979597	CpG: 51
chr1	78045893	78046477	CpG: 76
chr1	78490939	78491831	CpG: 70
chr1	79006596	79006852	CpG: 33
chr1	80330972	80331201	CpG: 24
chr1	81800313	81803363	CpG: 281
chr1	83860584	83861155	CpG: 50
chr1	83998540	83999549	CpG: 93
chr1	84077463	84078578	CpG: 111
chr1	84298425	84299223	CpG: 77
chr1	84479249	84479667	CpG: 40
chr1	84505661	84506808	CpG: 102
chr1	84574142	84574661	CpG: 48
chr1	84620638	84621093	CpG: 42
chr1	84689922	84690657	CpG: 85
chr1	84754335	84754655	CpG: 25
chr1	84892676	84893504	CpG: 89
chr1	84996902	84997752	CpG: 86
chr1	84998201	84998484	CpG: 32
chr1	85047826	85048872	CpG: 114
chr1	85200135	85201967	CpG: 169
chr1	85259018	85259841	CpG: 74
chr1	85276182	85276852	CpG: 61
chr1	85464257	85465485	CpG: 145
chr1	85576546	85577252	CpG: 76
chr1	85580679	85581557	CpG: 100
chr1	85616017	85616350	CpG: 44
chr1	85708358	85708570	CpG: 23
chr1	86155595	86156219	CpG: 40
chr1	86156615	86157188	CpG: 49
chr1	86395883	86396400	CpG: 47
chr1	86552985	86553493	CpG: 34
chr1	86704192	86705332	CpG: 125
chr1	86914479	86915531	CpG: 89
chr1	87131860	87132832	CpG: 78
chr1	87151470	87151734	CpG: 20
chr1	87152009	87152303	CpG: 23
chr1	87328119	87329459	CpG: 118
chr1	87331699	87332201	CpG: 35
chr1	87335152	87335549	CpG: 52
chr1	88462600	88463077	CpG: 63
chr1	88683932	88685035	CpG: 106
chr1	88891280	88891708	CpG: 44
chr1	88992351	88992921	CpG: 52
chr1	89524251	89525427	CpG: 114
chr1	89632671	89633733	CpG: 123
chr1	89763185	89763614	CpG: 30
chr1	89820630	89821928	CpG: 147
chr1	89843280	89844047	CpG: 62
chr1	89994840	89995678	CpG: 98
chr1	90706545	90707214	CpG: 67
chr1	90710847	90711144	CpG: 30
chr1	90716540	90718983	CpG: 185
chr1	90719599	90720020	CpG: 36
chr1	90723582	90723843	CpG: 19
chr1	90724932	90727247	CpG: 147
chr1	90835422	90836334	CpG: 86
chr1	90850692	90851833	CpG: 103
chr1	90893565	90894006	CpG: 46
chr1	91021601	91022250	CpG: 78
chr1	91404319	91404833	CpG: 62
chr1	91500706	91501442	CpG: 72
chr1	91535466	91535887	CpG: 38
chr1	91546272	91546505	CpG: 20
chr1	91546779	91547099	CpG: 24
chr1	91885356	91886528	CpG: 123
chr1	91949161	91949429	CpG: 22
chr1	92029810	92030407	CpG: 76
chr1	92080262	92080923	CpG: 52
chr1	92217881	92218125	CpG: 21
chr1	92298616	92299369	CpG: 72
chr1	92480309	92487052	CpG: 494
chr1	92784381	92785539	CpG: 105
chr1	92831941	92832565	CpG: 55
chr1	92960955	92962197	CpG: 135
chr1	93079001	93079475	CpG: 45
chr1	93180115	93180914	CpG: 77
chr1	93345661	93346383	CpG: 66
chr1	93447912	93448967	CpG: 111
chr1	93680765	93681948	CpG: 119
chr1	93846288	93847530	CpG: 162
chr1	93847761	93848072	CpG: 25
chr1	93878951	93879266	CpG: 35
chr1	93908813	93909911	CpG: 122
chr1	94237134	94237788	CpG: 93
chr1	94247350	94247961	CpG: 93
chr1	94417969	94418846	CpG: 101
chr1	94541281	94542083	CpG: 93
chr1	94820046	94820763	CpG: 70
chr1	94926281	94927560	CpG: 136
chr1	95072695	95072995	CpG: 29
chr1	95117194	95117575	CpG: 40
chr1	95234120	95234586	CpG: 50
chr1	96721546	96722263	CpG: 64
chr1	97920633	97921168	CpG: 47
chr1	98045410	98046154	CpG: 67
chr1	98053445	98054427	CpG: 91
chr1	98661316	98662155	CpG: 86
chr1	99004376	99005028	CpG: 74
chr1	99264426	99264779	CpG: 31
chr1	99849864	99850453	CpG: 63
chr1	99969741	99970514	CpG: 70
chr1	100037926	100038848	CpG: 113
chr1	100132574	100133198	CpG: 45
chr1	100213210	100213542	CpG: 38
chr1	100266076	100266443	CpG: 36
chr1	100352153	100353343	CpG: 94
chr1	100539012	100540329	CpG: 146
chr1	100895032	100895276	CpG: 21
chr1	100895993	100896252	CpG: 32
chr1	101025761	101026124	CpG: 31
chr1	101236229	101236512	CpG: 26
chr1	101236889	101237189	CpG: 35
chr1	103525470	103526291	CpG: 85
chr1	106080771	106081232	CpG: 37
chr1	107056583	107057788	CpG: 104
chr1	107140267	107140509	CpG: 18
chr1	107141044	107141841	CpG: 90
chr1	107480610	107480820	CpG: 22
chr1	107964629	107965419	CpG: 97
chr1	108192605	108192891	CpG: 25
chr1	108199778	108200579	CpG: 84
chr1	108272708	108273250	CpG: 51
chr1	108421127	108421669	CpG: 51
chr1	108559916	108560590	CpG: 87
chr1	108660971	108661756	CpG: 84
chr1	108692166	108692539	CpG: 36
chr1	108746396	108747200	CpG: 79
chr1	108876844	108877416	CpG: 71
chr1	108963059	108963592	CpG: 68
chr1	109041233	109042224	CpG: 101
chr1	109075957	109076210	CpG: 24
chr1	109090566	109091010	CpG: 44
chr1	109100041	109100762	CpG: 74
chr1	109113473	109113716	CpG: 18
chr1	109213842	109214476	CpG: 55
chr1	109249323	109250101	CpG: 109
chr1	109258432	109259078	CpG: 68
chr1	109281691	109281904	CpG: 16
chr1	109283088	109283585	CpG: 48
chr1	109397452	109398272	CpG: 108
chr1	109426026	109426948	CpG: 68
chr1	109466340	109467165	CpG: 95
chr1	109483831	109484281	CpG: 60
chr1	109493923	109494321	CpG: 38
chr1	109509332	109509883	CpG: 76
chr1	109548417	109548968	CpG: 53
chr1	109619842	109620094	CpG: 23
chr1	109643339	109643542	CpG: 16
chr1	109655919	109656505	CpG: 50
chr1	109667959	109668334	CpG: 27
chr1	109687616	109687992	CpG: 32
chr1	109739729	109740684	CpG: 86
chr1	109910521	109911267	CpG: 82
chr1	109984626	109985404	CpG: 77
chr1	110034781	110035320	CpG: 49
chr1	110067643	110070681	CpG: 271
chr1	110083906	110084862	CpG: 101
chr1	110130188	110130717	CpG: 38
chr1	110150366	110151642	CpG: 136
chr1	110209634	110212172	CpG: 260
chr1	110223043	110223390	CpG: 31
chr1	110337772	110338002	CpG: 18
chr1	110338320	110340178	CpG: 158
chr1	110407270	110407918	CpG: 67
chr1	110555444	110555740	CpG: 33
chr1	110606361	110607564	CpG: 102
chr1	110673622	110675675	CpG: 199
chr1	110780601	110780811	CpG: 16
chr1	110963259	110964385	CpG: 87
chr1	111139605	111140681	CpG: 95
chr1	111203691	111204681	CpG: 91
chr1	111270789	111271231	CpG: 36
chr1	111346516	111346917	CpG: 30
chr1	111448682	111449580	CpG: 68
chr1	111515562	111515968	CpG: 32
chr1	111619582	111620215	CpG: 59
chr1	111738430	111740655	CpG: 163
chr1	111755419	111756370	CpG: 96
chr1	111981846	111982763	CpG: 87
chr1	111988937	111991151	CpG: 208
chr1	112395873	112396194	CpG: 25
chr1	112466222	112466532	CpG: 26
chr1	112501788	112502370	CpG: 60
chr1	112508191	112509679	CpG: 143
chr1	112618969	112619949	CpG: 76
chr1	112674853	112675475	CpG: 69
chr1	112706720	112707576	CpG: 86
chr1	112714263	112715438	CpG: 106
chr1	112722951	112723165	CpG: 20
chr1	112743704	112744550	CpG: 86
chr1	112849520	112850174	CpG: 70
chr1	112955364	112955584	CpG: 17
chr1	112955744	112956703	CpG: 96
chr1	113072969	113073638	CpG: 57
chr1	113198851	113199123	CpG: 21
chr1	113389958	113391448	CpG: 149
chr1	113758892	113759650	CpG: 85
chr1	113811751	113812678	CpG: 85
chr1	113904832	113905402	CpG: 61
chr1	113929343	113930277	CpG: 79
chr1	114152514	114154050	CpG: 145
chr1	114154264	114154563	CpG: 25
chr1	114510439	114511643	CpG: 129
chr1	114669618	114670364	CpG: 65
chr1	114780454	114780841	CpG: 35
chr1	114854827	114855321	CpG: 37
chr1	115089229	115089963	CpG: 72
chr1	115337546	115338711	CpG: 103
chr1	115642094	115642940	CpG: 88
chr1	115828189	115829006	CpG: 78
chr1	115837738	115839743	CpG: 209
chr1	115976525	115976916	CpG: 46
chr1	116152043	116152362	CpG: 27
chr1	116167536	116167925	CpG: 25
chr1	116168216	116168639	CpG: 41
chr1	116372669	116374191	CpG: 155
chr1	116418560	116418920	CpG: 44
chr1	116534420	116534677	CpG: 30
chr1	116570338	116571261	CpG: 98
chr1	116667202	116667999	CpG: 78
chr1	116909581	116910830	CpG: 126
chr1	116944627	116945023	CpG: 44
chr1	117059766	117060648	CpG: 64
chr1	117121647	117122526	CpG: 86
chr1	117366552	117367823	CpG: 145
chr1	117605336	117607046	CpG: 135
chr1	117929217	117930097	CpG: 73
chr1	118185193	118185474	CpG: 23
chr1	118979762	118980015	CpG: 27
chr1	118984159	118984569	CpG: 35
chr1	118987196	118988089	CpG: 84
chr1	118989368	118989573	CpG: 19
chr1	118993043	118993364	CpG: 36
chr1	119000433	119000831	CpG: 32
chr1	119001198	119001716	CpG: 42
chr1	119006521	119008697	CpG: 180
chr1	119140251	119140788	CpG: 47
chr1	119327603	119327912	CpG: 25
chr1	119622679	119624003	CpG: 134
chr1	119631179	119631761	CpG: 40
chr1	119647754	119648628	CpG: 73
chr1	119712221	119712649	CpG: 40
chr1	119853186	119853452	CpG: 21
chr1	119896390	119896597	CpG: 22
chr1	120068734	120069889	CpG: 95
chr1	120176143	120176534	CpG: 32
chr1	120197101	120197463	CpG: 41
chr1	120232756	120233196	CpG: 43
chr1	120340912	120342284	CpG: 121
chr1	120354652	120354979	CpG: 24
chr1	120414673	120415572	CpG: 86
chr1	120557774	120559061	CpG: 109
chr1	120665213	120665653	CpG: 43
chr1	120700910	120701272	CpG: 41
chr1	120724170	120724849	CpG: 62
chr1	120844361	120845208	CpG: 60
chr1	120847594	120847866	CpG: 22
chr1	120851000	120851320	CpG: 26
chr1	120912704	120914255	CpG: 145
chr1	120942197	120942586	CpG: 32
chr1	120952492	120953081	CpG: 43
chr1	121008630	121010051	CpG: 93
chr1	121052119	121052445	CpG: 30
chr1	121097207	121098110	CpG: 87
chr1	121116888	121117313	CpG: 38
chr1	121118208	121118586	CpG: 42
chr1	121183931	121187361	CpG: 261
chr1	121395924	121397197	CpG: 137
chr1	121519059	121519727	CpG: 75
chr1	125085509	125088028	CpG: 312
chr1	125118139	125119694	CpG: 172
chr1	143326822	143327608	CpG: 145
chr1	143333851	143334629	CpG: 64
chr1	143353486	143353728	CpG: 20
chr1	143353867	143354663	CpG: 79
chr1	143449332	143449557	CpG: 17
chr1	143449787	143451252	CpG: 109
chr1	143487762	143488094	CpG: 28
chr1	143497155	143498908	CpG: 207
chr1	143642888	143643745	CpG: 76
chr1	143651544	143652033	CpG: 33
chr1	143653481	143653710	CpG: 19
chr1	143654586	143654841	CpG: 19
chr1	143661460	143662025	CpG: 46
chr1	143667749	143667975	CpG: 20
chr1	143729711	143729995	CpG: 23
chr1	143736121	143736547	CpG: 30
chr1	143792177	143793138	CpG: 67
chr1	143838439	143838835	CpG: 35
chr1	143839231	143839557	CpG: 31
chr1	143884628	143885489	CpG: 88
chr1	143904249	143904674	CpG: 42
chr1	143905322	143905942	CpG: 55
chr1	143971582	143975001	CpG: 259
chr1	144076476	144078302	CpG: 228
chr1	144159424	144160202	CpG: 65
chr1	144179452	144180249	CpG: 78
chr1	144274948	144275173	CpG: 17
chr1	144275403	144276868	CpG: 118
chr1	144313410	144313776	CpG: 30
chr1	144322799	144324555	CpG: 205
chr1	144412227	144412432	CpG: 20
chr1	144415697	144415979	CpG: 22
chr1	144418771	144419244	CpG: 43
chr1	144461026	144462012	CpG: 95
chr1	144539941	144540219	CpG: 22
chr1	144546710	144546942	CpG: 18
chr1	144551958	144552270	CpG: 28
chr1	144560844	144561241	CpG: 30
chr1	144567610	144568454	CpG: 63
chr1	144570890	144571162	CpG: 23
chr1	144641912	144643582	CpG: 193
chr1	144652605	144652971	CpG: 30
chr1	144689507	144690972	CpG: 118
chr1	144691202	144691427	CpG: 17
chr1	144786138	144786935	CpG: 78
chr1	144787074	144787316	CpG: 20
chr1	144806180	144806958	CpG: 65
chr1	144882406	144884035	CpG: 201
chr1	145092986	145096406	CpG: 264
chr1	145167975	145168214	CpG: 22
chr1	145168572	145169028	CpG: 37
chr1	145214833	145216221	CpG: 123
chr1	145232834	145233040	CpG: 37
chr1	145280761	145281100	CpG: 28
chr1	145284240	145284512	CpG: 22
chr1	145287326	145287743	CpG: 35
chr1	145424963	145425970	CpG: 95
chr1	145431144	145431506	CpG: 28
chr1	145431845	145432188	CpG: 28
chr1	145447303	145447803	CpG: 36
chr1	145453911	145454666	CpG: 73
chr1	145459786	145460059	CpG: 24
chr1	145475568	145475895	CpG: 29
chr1	145476088	145476326	CpG: 20
chr1	145487174	145487566	CpG: 38
chr1	145488246	145488459	CpG: 15
chr1	145607838	145608571	CpG: 67
chr1	145720881	145721118	CpG: 17
chr1	145823593	145824433	CpG: 81
chr1	145845532	145845932	CpG: 40
chr1	145858692	145859938	CpG: 93
chr1	145885750	145886256	CpG: 36
chr1	145918451	145919050	CpG: 48
chr1	145927161	145927504	CpG: 26
chr1	145957606	145958063	CpG: 46
chr1	145960385	145962107	CpG: 130
chr1	145964416	145964848	CpG: 31
chr1	145996590	145996793	CpG: 18
chr1	146019304	146019601	CpG: 29
chr1	146049360	146049712	CpG: 30
chr1	146052259	146052583	CpG: 28
chr1	146228089	146229263	CpG: 98
chr1	146297774	146298266	CpG: 56
chr1	146366536	146366808	CpG: 22
chr1	146369606	146370078	CpG: 40
chr1	146376383	146376664	CpG: 24
chr1	146387042	146387304	CpG: 21
chr1	146393695	146393976	CpG: 24
chr1	146409568	146409895	CpG: 25
chr1	146472222	146472703	CpG: 40
chr1	146486758	146487517	CpG: 57
chr1	146932615	146932898	CpG: 25
chr1	146938266	146939361	CpG: 107
chr1	147050656	147050993	CpG: 31
chr1	147072439	147072891	CpG: 37
chr1	147078302	147078527	CpG: 19
chr1	147078742	147079711	CpG: 71
chr1	147079927	147080215	CpG: 25
chr1	147080779	147081028	CpG: 20
chr1	147084765	147085129	CpG: 28
chr1	147171891	147172922	CpG: 90
chr1	147178043	147178273	CpG: 34
chr1	147242439	147243628	CpG: 112
chr1	147599456	147600151	CpG: 81
chr1	147669720	147670796	CpG: 80
chr1	147908011	147908355	CpG: 31
chr1	147928241	147928974	CpG: 68
chr1	148014034	148014396	CpG: 26
chr1	148014735	148015078	CpG: 28
chr1	148032918	148033191	CpG: 24
chr1	148048703	148049461	CpG: 60
chr1	148060306	148060698	CpG: 37
chr1	148061373	148061586	CpG: 16
chr1	148146122	148146930	CpG: 71
chr1	148148925	148149685	CpG: 78
chr1	148151367	148152377	CpG: 93
chr1	148157762	148158045	CpG: 26
chr1	148159900	148160124	CpG: 18
chr1	148160687	148160978	CpG: 23
chr1	148245885	148246644	CpG: 59
chr1	148263174	148263476	CpG: 26
chr1	148264740	148265029	CpG: 21
chr1	148280753	148281059	CpG: 26
chr1	148303110	148303477	CpG: 30
chr1	148309958	148310365	CpG: 32
chr1	148317536	148317864	CpG: 27
chr1	148334776	148335046	CpG: 19
chr1	148354039	148354260	CpG: 16
chr1	148379176	148379496	CpG: 22
chr1	148402395	148402693	CpG: 29
chr1	148458796	148460187	CpG: 125
chr1	148522243	148522448	CpG: 18
chr1	148525719	148525921	CpG: 18
chr1	148528763	148529234	CpG: 40
chr1	148678842	148680005	CpG: 108
chr1	148748557	148749049	CpG: 56
chr1	148808521	148808883	CpG: 41
chr1	148844203	148844643	CpG: 42
chr1	148952011	148953149	CpG: 96
chr1	149102912	149103904	CpG: 98
chr1	149162943	149163278	CpG: 26
chr1	149175501	149177055	CpG: 146
chr1	149285604	149286043	CpG: 43
chr1	149321353	149321715	CpG: 41
chr1	149390844	149391541	CpG: 71
chr1	149558515	149559362	CpG: 63
chr1	149561770	149561975	CpG: 19
chr1	149606799	149608359	CpG: 145
chr1	149636431	149636752	CpG: 30
chr1	149646652	149647241	CpG: 43
chr1	149700786	149701747	CpG: 67
chr1	149746992	149747368	CpG: 34
chr1	149747764	149748090	CpG: 30
chr1	149792572	149793433	CpG: 86
chr1	149811969	149812469	CpG: 45
chr1	149813037	149813657	CpG: 58
chr1	149832130	149833217	CpG: 86
chr1	149840182	149843477	CpG: 282
chr1	149850334	149853629	CpG: 288
chr1	149860598	149861685	CpG: 86
chr1	149886219	149887920	CpG: 133
chr1	149899526	149900393	CpG: 75
chr1	149927733	149928001	CpG: 30
chr1	150010204	150010911	CpG: 70
chr1	150067267	150067758	CpG: 35
chr1	150149505	150150888	CpG: 190
chr1	150234623	150235494	CpG: 97
chr1	150268647	150269254	CpG: 54
chr1	150281954	150282226	CpG: 22
chr1	150294056	150294269	CpG: 17
chr1	150321386	150321691	CpG: 25
chr1	150364355	150364580	CpG: 16
chr1	150515560	150515940	CpG: 38
chr1	150548873	150549892	CpG: 94
chr1	150557179	150557428	CpG: 18
chr1	150561599	150561825	CpG: 19
chr1	150578852	150579877	CpG: 103
chr1	150629234	150629725	CpG: 35
chr1	150926143	150926363	CpG: 21
chr1	150974020	150975474	CpG: 136
chr1	151008259	151008616	CpG: 42
chr1	151047735	151048151	CpG: 38
chr1	151059291	151059876	CpG: 53
chr1	151070394	151071095	CpG: 47
chr1	151131209	151133624	CpG: 206
chr1	151145573	151146897	CpG: 113
chr1	151198371	151199056	CpG: 52
chr1	151281182	151283293	CpG: 153
chr1	151328046	151328248	CpG: 21
chr1	151346850	151347069	CpG: 18
chr1	151399381	151400106	CpG: 59
chr1	151458750	151459556	CpG: 112
chr1	151473395	151473666	CpG: 29
chr1	151511097	151511642	CpG: 57
chr1	151540185	151540723	CpG: 56
chr1	151611898	151612729	CpG: 88
chr1	151721515	151721806	CpG: 25
chr1	151762969	151763617	CpG: 60
chr1	151790128	151791531	CpG: 104
chr1	151837984	151839208	CpG: 143
chr1	151839777	151840049	CpG: 30
chr1	151909287	151909931	CpG: 66
chr1	151993181	151994417	CpG: 108
chr1	152036362	152036636	CpG: 23
chr1	152107521	152112739	CpG: 377
chr1	152188845	152189452	CpG: 51
chr1	152214974	152215187	CpG: 18
chr1	152216384	152216597	CpG: 18
chr1	152515581	152515794	CpG: 22
chr1	153260996	153261837	CpG: 111
chr1	153535948	153536364	CpG: 40
chr1	153633701	153634498	CpG: 68
chr1	153658589	153658893	CpG: 36
chr1	153670842	153671053	CpG: 19
chr1	153678354	153679899	CpG: 149
chr1	153689727	153689963	CpG: 20
chr1	153727740	153728025	CpG: 27
chr1	153775179	153776222	CpG: 103
chr1	153783481	153783859	CpG: 44
chr1	153922361	153922810	CpG: 48
chr1	153922993	153923445	CpG: 33
chr1	153941867	153942102	CpG: 20
chr1	153945896	153946858	CpG: 94
chr1	153958070	153958654	CpG: 58
chr1	153963305	153963652	CpG: 34
chr1	153967167	153967504	CpG: 33
chr1	153977236	153978049	CpG: 75
chr1	153990751	153991034	CpG: 26
chr1	154182792	154183450	CpG: 49
chr1	154220367	154221312	CpG: 79
chr1	154272234	154272813	CpG: 43
chr1	154325562	154326068	CpG: 46
chr1	154328499	154329052	CpG: 67
chr1	154405194	154405969	CpG: 69
chr1	154501631	154503223	CpG: 196
chr1	154558205	154559089	CpG: 82
chr1	154567757	154568097	CpG: 36
chr1	154571342	154572237	CpG: 75
chr1	154607904	154608321	CpG: 48
chr1	154627287	154628029	CpG: 66
chr1	154760346	154760960	CpG: 64
chr1	154772110	154772388	CpG: 21
chr1	154936486	154937455	CpG: 79
chr1	154961452	154962259	CpG: 103
chr1	154973761	154974022	CpG: 19
chr1	154974266	154975010	CpG: 61
chr1	154999394	154999928	CpG: 49
chr1	155000774	155001882	CpG: 74
chr1	155003371	155004060	CpG: 48
chr1	155050512	155051856	CpG: 126
chr1	155062449	155064102	CpG: 125
chr1	155070936	155071446	CpG: 50
chr1	155078679	155082545	CpG: 278
chr1	155084711	155085580	CpG: 76
chr1	155125958	155127975	CpG: 147
chr1	155135531	155136135	CpG: 59
chr1	155140500	155140703	CpG: 21
chr1	155172866	155173462	CpG: 51
chr1	155193643	155194027	CpG: 30
chr1	155194408	155195369	CpG: 99
chr1	155208756	155209168	CpG: 41
chr1	155227119	155227743	CpG: 46
chr1	155250291	155250758	CpG: 39
chr1	155254833	155255864	CpG: 83
chr1	155262021	155262521	CpG: 40
chr1	155269487	155269703	CpG: 21
chr1	155273070	155273645	CpG: 67
chr1	155277200	155277957	CpG: 60
chr1	155294527	155295745	CpG: 88
chr1	155308616	155308952	CpG: 31
chr1	155320815	155321210	CpG: 34
chr1	155322678	155325642	CpG: 221
chr1	155562495	155563489	CpG: 95
chr1	155609941	155610537	CpG: 52
chr1	155688041	155689334	CpG: 120
chr1	155745506	155746117	CpG: 54
chr1	155859318	155859640	CpG: 27
chr1	155860404	155860698	CpG: 23
chr1	155934281	155934516	CpG: 27
chr1	155950860	155951107	CpG: 22
chr1	155977887	155978699	CpG: 87
chr1	156020598	156020989	CpG: 33
chr1	156053171	156054188	CpG: 77
chr1	156054531	156054849	CpG: 28
chr1	156076552	156077593	CpG: 90
chr1	156081448	156081933	CpG: 56
chr1	156082281	156082799	CpG: 42
chr1	156106460	156106680	CpG: 20
chr1	156114695	156115347	CpG: 72
chr1	156135916	156136380	CpG: 31
chr1	156193881	156194261	CpG: 31
chr1	156212793	156213306	CpG: 52
chr1	156216446	156216856	CpG: 44
chr1	156245577	156246108	CpG: 59
chr1	156282448	156282924	CpG: 35
chr1	156291408	156291634	CpG: 22
chr1	156338382	156338651	CpG: 27
chr1	156368967	156369460	CpG: 42
chr1	156388258	156388771	CpG: 49
chr1	156420611	156421927	CpG: 105
chr1	156435368	156436558	CpG: 120
chr1	156436713	156436973	CpG: 18
chr1	156456757	156457570	CpG: 58
chr1	156505150	156505528	CpG: 30
chr1	156572307	156572710	CpG: 34
chr1	156591884	156592088	CpG: 21
chr1	156623865	156625674	CpG: 165
chr1	156641847	156642655	CpG: 66
chr1	156646761	156647154	CpG: 50
chr1	156657550	156657784	CpG: 25
chr1	156676500	156677468	CpG: 108
chr1	156705066	156706862	CpG: 129
chr1	156728319	156729124	CpG: 76
chr1	156741006	156741354	CpG: 27
chr1	156750955	156752277	CpG: 149
chr1	156767243	156768221	CpG: 70
chr1	156813731	156814245	CpG: 50
chr1	156845089	156846000	CpG: 74
chr1	156848910	156849400	CpG: 41
chr1	156859012	156861310	CpG: 170
chr1	156893623	156893919	CpG: 28
chr1	156907977	156908350	CpG: 38
chr1	156920451	156921014	CpG: 61
chr1	156923727	156924440	CpG: 62
chr1	156927407	156928004	CpG: 57
chr1	157045504	157046163	CpG: 86
chr1	157137957	157138853	CpG: 95
chr1	157194748	157195345	CpG: 46
chr1	157978930	157979263	CpG: 28
chr1	157993610	157994157	CpG: 53
chr1	158113407	158113750	CpG: 38
chr1	158149698	158149914	CpG: 20
chr1	158177643	158178064	CpG: 35
chr1	158180830	158181713	CpG: 72
chr1	159171412	159171928	CpG: 44
chr1	159188438	159188708	CpG: 23
chr1	159780626	159781563	CpG: 87
chr1	159854216	159855130	CpG: 87
chr1	159900111	159900353	CpG: 24
chr1	159924539	159925608	CpG: 78
chr1	159929642	159930063	CpG: 39
chr1	159945602	159946007	CpG: 44
chr1	160031505	160032199	CpG: 60
chr1	160070056	160070878	CpG: 56
chr1	160083931	160084948	CpG: 124
chr1	160098250	160098640	CpG: 29
chr1	160098913	160099212	CpG: 26
chr1	160205300	160205912	CpG: 61
chr1	160261965	160262661	CpG: 53
chr1	160343138	160343548	CpG: 38
chr1	160400322	160400894	CpG: 59
chr1	160419313	160419596	CpG: 26
chr1	160801893	160802163	CpG: 24
chr1	161020928	161021435	CpG: 41
chr1	161038587	161039040	CpG: 47
chr1	161079556	161079947	CpG: 38
chr1	161098272	161099011	CpG: 68
chr1	161117932	161118322	CpG: 44
chr1	161159348	161159899	CpG: 52
chr1	161166211	161166896	CpG: 52
chr1	161177271	161177661	CpG: 36
chr1	161202019	161202466	CpG: 41
chr1	161258687	161259238	CpG: 54
chr1	161313985	161314217	CpG: 17
chr1	161314328	161314661	CpG: 27
chr1	161389709	161390596	CpG: 77
chr1	161399073	161400142	CpG: 70
chr1	161440076	161472713	CpG: 2148
chr1	161524234	161525566	CpG: 121
chr1	161530638	161530962	CpG: 32
chr1	161605744	161607118	CpG: 129
chr1	161612243	161612587	CpG: 32
chr1	161725847	161727508	CpG: 130
chr1	161749624	161750286	CpG: 62
chr1	161983826	161984249	CpG: 28
chr1	162023232	162024341	CpG: 100
chr1	162069428	162070262	CpG: 103
chr1	162367086	162367531	CpG: 43
chr1	162497809	162498237	CpG: 49
chr1	162561066	162562063	CpG: 95
chr1	162790460	162790932	CpG: 44
chr1	162822386	162822784	CpG: 34
chr1	163321689	163322231	CpG: 52
chr1	163423087	163423310	CpG: 19
chr1	164321278	164321530	CpG: 34
chr1	164576303	164576680	CpG: 45
chr1	165117519	165117789	CpG: 29
chr1	165235264	165236270	CpG: 79
chr1	165352466	165353081	CpG: 49
chr1	165354249	165354574	CpG: 29
chr1	165354954	165357091	CpG: 181
chr1	165598028	165598293	CpG: 21
chr1	165630488	165631337	CpG: 67
chr1	165698307	165698580	CpG: 36
chr1	165768595	165769112	CpG: 41
chr1	165827416	165828446	CpG: 127
chr1	165941403	165941741	CpG: 26
chr1	166165021	166167211	CpG: 204
chr1	166839104	166840107	CpG: 112
chr1	166875759	166876536	CpG: 84
chr1	166884016	166884553	CpG: 44
chr1	166920539	166921412	CpG: 115
chr1	166947628	166947978	CpG: 36
chr1	166975332	166975932	CpG: 70
chr1	166988983	166989446	CpG: 43
chr1	167121338	167121773	CpG: 42
chr1	167219893	167222124	CpG: 193
chr1	167439275	167439900	CpG: 50
chr1	167454851	167455979	CpG: 104
chr1	167553232	167553833	CpG: 82
chr1	167630235	167630602	CpG: 45
chr1	167714240	167714680	CpG: 52
chr1	167715042	167715255	CpG: 15
chr1	167721741	167722615	CpG: 75
chr1	167820158	167820409	CpG: 28
chr1	167935789	167936877	CpG: 89
chr1	167937204	167937563	CpG: 25
chr1	168056270	168056484	CpG: 33
chr1	168136078	168136920	CpG: 77
chr1	168178725	168179399	CpG: 55
chr1	168225707	168226601	CpG: 87
chr1	169105528	169107173	CpG: 153
chr1	169427383	169427631	CpG: 20
chr1	169485320	169486339	CpG: 92
chr1	169794832	169795206	CpG: 30
chr1	169893314	169893816	CpG: 66
chr1	170074469	170074856	CpG: 30
chr1	170661315	170661656	CpG: 34
chr1	170664161	170665037	CpG: 70
chr1	171485378	171486100	CpG: 56
chr1	171670807	171671084	CpG: 26
chr1	171741705	171742467	CpG: 68
chr1	171781259	171781794	CpG: 53
chr1	171784276	171784489	CpG: 16
chr1	171841327	171842185	CpG: 82
chr1	172443727	172444141	CpG: 35
chr1	172532770	172533405	CpG: 60
chr1	173476839	173477966	CpG: 100
chr1	173669523	173669906	CpG: 32
chr1	173824150	173824957	CpG: 67
chr1	173868034	173868779	CpG: 63
chr1	174021667	174022711	CpG: 93
chr1	174159158	174159909	CpG: 98
chr1	174999353	175000488	CpG: 121
chr1	175023229	175023660	CpG: 32
chr1	175079414	175079738	CpG: 37
chr1	175192764	175193087	CpG: 27
chr1	175599240	175599672	CpG: 42
chr1	176206575	176207675	CpG: 108
chr1	177164256	177164710	CpG: 44
chr1	177170984	177171187	CpG: 23
chr1	177181678	177182029	CpG: 30
chr1	178037695	178038149	CpG: 48
chr1	178094118	178094711	CpG: 67
chr1	178486664	178487151	CpG: 49
chr1	178542227	178543221	CpG: 83
chr1	178724833	178726013	CpG: 113
chr1	179025723	179026782	CpG: 141
chr1	179081940	179082813	CpG: 83
chr1	179229028	179230065	CpG: 73
chr1	179293636	179294186	CpG: 56
chr1	179365659	179366203	CpG: 47
[truncated: 30,038 more rows]
