# Supplementary material for: Rearrangements of viral and human genomes at human papillomavirus integration events and their allele-specific impacts on cancer genome regulation
Source: Genome Res. 2025 Apr;35(4):653–70. doi: 10.1101/gr.279041.124 (PMC12047271; doi:10.1101/gr.279041.124)
Supplement: Supplement 15 [file Supplemental_Code.zip › Supplemental_Code/callONTIntegration/tables/HPV_all_chromsizes.txt]

HPV16	7904
HPV18	7857
HPV26	7855
HPV30	7852
HPV31	7912
HPV33	7909
HPV35	7879
HPV45	7858
HPV51	7808
HPV52	7942
HPV58	7824
HPV59	7896
HPV68	7822
HPV69	7700
HPV73	7700
HPV82	7871
HPV9	7434
