# Supplementary material for: Rearrangements of viral and human genomes at human papillomavirus integration events and their allele-specific impacts on cancer genome regulation
Source: Genome Res. 2025 Apr;35(4):653–70. doi: 10.1101/gr.279041.124 (PMC12047271; doi:10.1101/gr.279041.124)
Supplement: Supplement 15 [file Supplemental_Code.zip › Supplemental_Code/callRNAHPVFusions/config/conda.yaml]

name: illumina_call_int
channels:
  - bioconda
  - conda-forge
  - defaults
dependencies:
  - _libgcc_mutex=0.1=conda_forge
  - _openmp_mutex=4.5=2_gnu
  - bcftools=1.19=h8b25389_1
  - bedtools=2.30.0=h468198e_3
  - bzip2=1.0.8=h7f98852_4
  - c-ares=1.28.1=hd590300_0
  - ca-certificates=2024.2.2=hbcca054_0
  - certifi=2019.11.28=py27h8c360ce_1
  - gsl=2.7=he838d99_0
  - htslib=1.19.1=h81da01d_2
  - keyutils=1.6.1=h166bdaf_0
  - krb5=1.21.2=h659d440_0
  - ld_impl_linux-64=2.36.1=hea4e1c9_2
  - ldc=1.28.1=hcf88599_0
  - libblas=3.9.0=15_linux64_openblas
  - libcblas=3.9.0=15_linux64_openblas
  - libcurl=8.7.1=hca28451_0
  - libdeflate=1.18=h0b41bf4_0
  - libedit=3.1.20191231=he28a2e2_2
  - libev=4.33=h516909a_1
  - libffi=3.2.1=he1b5a44_1007
  - libgcc-ng=12.1.0=h8d9b700_16
  - libgfortran-ng=12.1.0=h69a702a_16
  - libgfortran5=12.1.0=hdcd56e2_16
  - libgomp=12.1.0=h8d9b700_16
  - libllvm12=12.0.1=hf817b99_2
  - libnghttp2=1.58.0=h47da74e_1
  - libnsl=2.0.0=h7f98852_0
  - libopenblas=0.3.20=pthreads_h78a6416_0
  - libssh2=1.11.0=h0841786_0
  - libstdcxx-ng=12.1.0=ha89aaad_16
  - libzlib=1.2.13=hd590300_5
  - lz4-c=1.9.4=hcb278e6_0
  - manta=1.6.0=h9ee0642_2
  - ncurses=6.4.20240210=h59595ed_0
  - openssl=3.2.1=hd590300_1
  - perl=5.32.1=2_h7f98852_perl5
  - pip=20.1.1=pyh9f0ad1d_0
  - python=2.7.18=h02575d3_0
  - python_abi=2.7=1_cp27mu
  - readline=8.1=h46c0cb4_0
  - sambamba=1.0=h98b6b92_0
  - samtools=1.19.2=h50ea8bc_1
  - setuptools=44.0.0=py27_0
  - sqlite=3.38.5=h4ff8645_0
  - star=2.7.11b=h43eeafb_1
  - tk=8.6.12=h27826a3_0
  - wheel=0.37.1=pyhd8ed1ab_0
  - xz=5.2.6=h166bdaf_0
  - zlib=1.2.13=hd590300_5
  - zstd=1.5.5=hfc55251_0
