# Supplementary material for: Rearrangements of viral and human genomes at human papillomavirus integration events and their allele-specific impacts on cancer genome regulation
Source: Genome Res. 2025 Apr;35(4):653–70. doi: 10.1101/gr.279041.124 (PMC12047271; doi:10.1101/gr.279041.124)
Supplement: Supplement 15 [file Supplemental_Code.zip › Supplemental_Code/callRNAHPVFusions/config/parameters.yaml]

### Genome version considerations

# genome_name should match bams
genome_path: "/path/to/fasta/hg38_no_alt_TCGA_HTMCP_HPVs.fa"
transcriptome_path: "/path/to/hg38_no_alt_TCGA_HTMCP_HPVs/transcriptome"
