# Supplementary material for: Rearrangements of viral and human genomes at human papillomavirus integration events and their allele-specific impacts on cancer genome regulation
Source: Genome Res. 2025 Apr;35(4):653–70. doi: 10.1101/gr.279041.124 (PMC12047271; doi:10.1101/gr.279041.124)
Supplement: Supplement 15 [file Supplemental_Code.zip › Supplemental_Code/callRNAHPVFusions/config/samples.yaml]

samples:
  sampleName_1:
    ont-dna-sites: /path/to/hpv_integration_sites.bed
    rna: /path/to/rnaseq.bam
  sampleName_2:
    ont-dna-sites: /path/to/hpv_integration_sites.bed
    rna: /path/to/rnaseq.bam
