# Supplementary material for: Rearrangements of viral and human genomes at human papillomavirus integration events and their allele-specific impacts on cancer genome regulation
Source: Genome Res. 2025 Apr;35(4):653–70. doi: 10.1101/gr.279041.124 (PMC12047271; doi:10.1101/gr.279041.124)
Supplement: Supplement 15 [file Supplemental_Code.zip › Supplemental_Code/callRNAHPVFusions/scripts/hpvSiteName.R]

#!/usr/bin/env Rscript
.libPaths("/path/to/Rlib/4.0")

## ---------------------------------------------------------------------------
## HPV Integration in Illumina Data
## Vanessa Porter, June 2022
## ---------------------------------------------------------------------------

# install packages
list.of.packages <- c("optparse")
new.packages <- list.of.packages[!(list.of.packages %in% installed.packages()[,"Package"])]
if(length(new.packages)) install.packages(new.packages)

# load packages
suppressMessages(library(optparse))

## ---------------------------------------------------------------------------
## LOAD INPUT 
## ---------------------------------------------------------------------------

# Make help options
option_list = list(
  make_option(c("-b", "--bed"), type="character", default=NULL,
              help="bed file with integration sites", metavar="character"),
  make_option(c("-o", "--out"), type="character", default = "il_integration_sites.bed",
              help="Output file name", metavar="character")
)

# load in options 
opt_parser <- OptionParser(option_list=option_list)
opt <- parse_args(opt_parser)
out <- opt$out

bed <- read.delim(opt$bed, header = F)
bed$name <- paste0("hpv.site", 1:nrow(bed))

write.table(bed, file = out, quote = F, sep = "\t", col.names = F, row.names = F)
