# Supplementary material for: Rearrangements of viral and human genomes at human papillomavirus integration events and their allele-specific impacts on cancer genome regulation
Source: Genome Res. 2025 Apr;35(4):653–70. doi: 10.1101/gr.279041.124 (PMC12047271; doi:10.1101/gr.279041.124)
Supplement: Supplement 15 [file Supplemental_Code.zip › Supplemental_Code/Porter-ONT-HPV-FigureScripts2023/README.md]

# Porter-ONT-HPV-FigureScripts2023
The figure scripts pertaining to the manuscript titled "Genomic structures and regulation patterns at HPV integration sites in cervical cancer".
<br />
# Script Directory <br />

### **All Figures** <br />
Please download the `figures/AllFigsMaster.html` document to see the most recent run through of all figures. Associated scripts for processing can also be found in the `figures/AllFigsMaster.Rmd` R markdown but are not shown in the HTML to reduce the size. Below are figure-specific scripts but the most up-to-date versions can be found in the R markdown document. 

### **Figure 1** <br />
| Panel           | Script                                    | 
| :---            |    :----:                                 |  
| Figure 1a       | Fig1a-cohort_characteristcs.R             | 
| Figure 1b       | Made in illustrator                       | 
| Figure 1c       | Made in illustrator                       | 
| Figure 1d       | Fig1de-Fig3cd-intTypesFigure.R            | 
| Figure 1e       | Fig1de-Fig3cd-intTypesFigure.R            | 

### **Figure 2** <br />
| Panel           | Script                                    | 
| :---            |    :----:                                 |  
| Figure 2a       | Made in illustrator                       | 
| Figure 2b       | Made in illustrator                       | 
| Figure 2c       | Fig2-Fig4d-hpvSizeSummary.R               | 
| Figure 2d       | Fig2-Fig4d-hpvSizeSummary.R               | 
| Figure 2e       | Fig2-Fig4d-hpvSizeSummary.R               | 
| Figure 2f       | Fig2-Fig4d-hpvSizeSummary.R               | 
| Figure 2g       | Fig2-Fig4d-hpvSizeSummary.R               | 
| Figure 2h       | Fig2-Fig4d-hpvSizeSummary.R               | 
| Figure 2i       | Fig2-Fig4d-hpvSizeSummary.R               | 
| Figure 2j       | Fig2-Fig4d-hpvSizeSummary.R               | 

### **Figure 3** <br />
| Panel           | Script                                    | 
| :---            |    :----:                                 |  
| Figure 3a       | Fig3a-alignmentsVis.R                     | 
| Figure 3b       | Fig3b-ecDNAAssembly.R                     | 
| Figure 3c       | Fig1de-Fig3cd-intTypesFigure.R            | 
| Figure 3d       | Fig1de-Fig3cd-intTypesFigure.R            | 
| Figure 3e       | Fig3e-ecDNAGenehancerChIPPvalue.R         | 

### **Figure 4** <br />
| Pa**nel           | Script                                    | 
| :---            |    :----:                                 |  
| Figure 4a       | Fig4abc-numsvbreaks.R                     | 
| Figure 4b       | Fig4abc-numsvbreaks.R                     | 
| Figure 4c       | Fig4abc-numsvbreaks.R                     | 
| Figure 4d       | Fig2-Fig4d-hpvSizeSummary.R               | 
| Figure 4e       | Made using comSVis (git repo)             | 

### **Figure 5** <br />
| Panel           | Script                                    | 
| :---            |    :----:                                 |  
| Figure 5a       | Fig5abcde-hpvMethylation.R                | 
| Figure 5b       | Fig5abcde-hpvMethylation.R                | 
| Figure 5c       | Fig5abcde-hpvMethylation.R                | 
| Figure 5d       | Fig5abcde-hpvMethylation.R                | 
| Figure 5e       | Fig5abcde-hpvMethylation.R                | 
| Figure 5f       | Fig5fg-methylationClusters.R              | 
| Figure 5g       | Fig5fg-methylationClusters.R              | 

### **Figure 6** <br />
| Panel           | Script                                    | 
| :---            |    :----:                                 |  
| Figure 6a       | Fig6ab-plotDMRMethylation.R               | 
| Figure 6b       | Fig6ab-plotDMRMethylation.R               | 
| Figure 6c       | Fig6ce-geneExpressionChanges.R            | 
| Figure 6d       | Fig6ce-geneExpressionChanges.R            | 
| Figure 6e       | Fig6ce-geneExpressionChanges.R            | 
| Figure 6f       | IGV Snapshot                              | 
| Figure 6g       | IGV Snapshot                              | 
<br />
