# Supplementary material for: Rearrangements of viral and human genomes at human papillomavirus integration events and their allele-specific impacts on cancer genome regulation
Source: Genome Res. 2025 Apr;35(4):653–70. doi: 10.1101/gr.279041.124 (PMC12047271; doi:10.1101/gr.279041.124)
Supplement: Supplement 15 [file Supplemental_Code.zip › Supplemental_Code/Porter-ONT-HPV-FigureScripts2023/figures/AllFigsMaster.Rmd]

---
title: "Manuscript Figures"
author: "Dr. Vanessa Porter"
date: "2024-06-21"
output: html_document
---

```{r setup, include=FALSE}
.libPaths("/path/to/R/x86_64-centos7-linux-gnu-library/4.0")
suppressMessages(library(ggplot2))
suppressMessages(library(cowplot))
suppressMessages(library(cli))
suppressMessages(library(optparse))
suppressMessages(library(reshape2))
suppressMessages(library(ggplot2))
suppressMessages(library(tidyr))
suppressMessages(library(stringr))
suppressMessages(library(dplyr))
suppressMessages(library(RColorBrewer))
suppressMessages(library(ggupset))
suppressMessages(library(viridis))
suppressMessages(library(FSA))
suppressMessages(library(ggpubr))
suppressMessages(library(knitr))
suppressMessages(library(pafr))
suppressMessages(library(cutr))
suppressMessages(library(valr))
suppressMessages(library(ggsci))
suppressMessages(library(ggrepel))
knitr::opts_chunk$set(warning = FALSE, message = FALSE) 
source("/path/to/manuscript2022/rproj/functions.R")
```

## Categorizing HPV Integration Events (Figure 1)

In this section of the analysis, we organize the workflow outputs to summarize the categorization of HPV integration events. These figures make up part of Figure 1 in the manuscript.

#### Integration event types

Here we are reading in the integration event types from the workflow output. Each integration event is categorized as one of the following based on breakpoint numbers, breakpoint positions, and read alignment patterns:

1.  dup-like integration
2.  del-like integration
3.  multi-breakpoint integration
4.  translocation integration
5.  repeat integration
6.  unmatched integration 

```{r int_event_types, include = FALSE}
# Define the directories for the first and second datasets
dir1 <- "/path/to/htmcp/call_integration/output"

# List all files containing "integration_type.txt" in both directories
all_files <- list.files(dir1, recursive = TRUE, full.names = T, pattern = "integration_type.txt")

# Extract sample names from the file paths
names <- gsub(paste0(dir1, "/|intType/|/integration_type.txt"), "", all_files)

# Read data from all files and store in a list
data_list <- lapply(all_files, read.delim, header=F)

# Set names for the list elements based on sample names
names(data_list) <- names

# Combine the dataframes in the list into a single dataframe, adding an "event" column
int <- bind_rows(data_list, .id = "event")

# Extract the "event" column and separate it into "sample" and "event" columns
int$event <- as.character(int$event)
int <- separate(int, event, into = c("sample", "event"), sep = "/")
colnames(int)[3] <- "type"
```


```{r, int_event_types2}
dim(int)
kable(head(int))
```

#### Integration breakpoints and events

We will also read in the event summary data, which groups each integration breakpoint into an integration event.

```{r int_event_sum, include=FALSE}
## -------------------------------------------------------------------------
## Import Integration Summary Data
## -------------------------------------------------------------------------

# load in all the events files
ontSitesFiles <- grep("events/summary.txt", list.files(dir1, recursive = T, full.names = T), value = T)

# Extract sample names from the file paths
names2 <- gsub(paste0(dir1, "/|/events/summary.txt"), "", ontSitesFiles)

# import ont sites
sum_list <- lapply(ontSitesFiles, read.delim, header=T)

# Set names for the list elements based on sample names
names(sum_list) <- names2

# Combine the dataframes in the list into a single dataframe, adding an "library" column
sum <- bind_rows(sum_list, .id = "sample")
```

```{r}
dim(sum)
kable(head(sum))
```


#### Add the episomal samples to the event summary list

Events without any integration detected do not have an integration type, so we will add these to the summary file so all samples are included.

```{r episome_sum, include=FALSE}
## -------------------------------------------------------------------------
## Fix the integration event calls for select samples
## -------------------------------------------------------------------------
# add nsites
# number of integration events
summary1 <- sum[complete.cases(sum),] %>% 
    group_by(sample, event) %>%
    summarize(n = n())

#find the missing events
missing <- data.frame(event = unique(paste0(sum$sample, ":", sum$event))[!unique(paste0(sum$sample, ":", sum$event)) %in% paste0(int$sample, ":", int$event)])
missing <- missing %>% separate(event, c("sample", "event"), sep = ":")
missing$nsites <- summary1$n[match(paste0(missing$sample, ":", missing$event), paste0(summary1$sample, ":", summary1$event))]

missing <- missing %>%
  mutate(type = case_when(
    is.na(nsites) ~ "no_detected_integration"))

# add missing calls to df
int <- rbind(int[,1:3], missing[,c(1,2,4)])
int$HPV.type <- sum$HPVchr[match(int$sample, sum$sample)]
int$type[is.na(int$type)] <- "no_detected_integration"

# fix a non-repeat sample
int$type[int$sample == "HTMCP-03-06-02267" & int$event == "event1"] <- "multi-breakpoint_integration" 

int$nsites <- summary1$n[match(paste0(int$sample, ":", int$event), paste0(summary1$sample, ":", summary1$event))]
int$nsites[is.na(int$nsites)] <- 0

# add HPV type
int$HPV.type <- sum$HPVchr[match(paste0(int$sample, ":", int$event), paste0(sum$sample, ":", sum$event))]

# only integration
intOnly <- int[!int$type %in% c("no_detected_integration"),]

# add to summary 
sum$integration_type <- int$type[match(paste0(sum$sample, sum$event), paste0(int$sample, int$event))]
```

```{r}
kable(head(summary1))
```


#### Add the transcriptional status to the summary files

The RNA HPV-human fusion breakpoints were detected using short-read RNA-seq. These fusions were then intersected with the ONT-called integration events to determine which event(s) had evidence of expression in a sample.

```{r expressed_sum, include=FALSE}
### -------------------------------------------------------------------------------
### READ IN EXPRESSED HPV BREAKPOINTS FILES 
### -------------------------------------------------------------------------------

f <- grep("expressed_hpv_integration_sites.bed", list.files("/path/to/htmcp/illumina_call_integration_rna/output", recursive = T, full.names = T), value = T)
n <- gsub("/path/to/|htmcp|/illumina_call_integration_rna/output/|/expressed_hpv_integration_sites.bed", "", f)

list_dataframes <- list()
for (i in 1:length(f)) {
  # Check if the file is empty
  if (file.info(f[i])$size > 0) {
    df <- read.delim(f[i], header = FALSE)  # Read the file if it's not empty
    list_dataframes[[i]] <- df
  } else{
    list_dataframes[[i]] <- NULL
  }
}
names(list_dataframes) <- n

# expressed HPV breakpoints 
ehpv <- dplyr::bind_rows(list_dataframes, .id = "sample")
colnames(ehpv) <- c("sample", "chr", "start", "stop", "id", "score",
                    "strand", "nreads", "hpv.site.chr", "hpv.site.start", "hpv.site.stop", "hpv.site", "distance")

# add event name to expressed breakpoints
ehpv$event <- sum$event[match(paste0(ehpv$sample, ehpv$hpv.site), paste0(sum$sample, sum$HPV.site))]
ehpv$integration_type <- sum$integration_type[match(paste0(ehpv$sample, ehpv$hpv.site), paste0(sum$sample, sum$HPV.site))]

# sum the reads per sample
s <- ehpv %>%
  group_by(sample) %>%
  summarise(sum.reads = sum(nreads),
            max.reads = max(nreads))

# determine which RNA fusion is most expressed in the sample
ehpv$sum.reads <- s$sum.reads[match(ehpv$sample, s$sample)]
ehpv$max.reads <- s$max.reads[match(ehpv$sample, s$sample)]
ehpv$percent.of.reads <- ehpv$nreads / ehpv$sum.reads
ehpv$is.max.site <- ifelse(ehpv$nreads == ehpv$max.reads, "max", "other")
```


```{r}
# add the transcriptional status to the summary dataframes
sum$is.event.transcribed <- ifelse(paste0(sum$sample, sum$event) %in% paste0(ehpv$sample, ehpv$event), "yes", "no")
intOnly$is.event.transcribed <- ifelse(paste0(intOnly$sample, intOnly$event) %in% paste0(ehpv$sample, ehpv$event), "yes", "no")

kable(head(sum))
```


#### Summarize samples by number of integration sites/events

Here, the number of integration sites/events are summarized by sample for an easy reference

```{r sumtables, include=FALSE}
# number of integration events
summary1 <- sum[complete.cases(sum),] %>% 
    group_by(sample, event) %>%
    summarize(n = n())

summary <- summary1 %>% 
  group_by(sample) %>%
  summarize(events = n(), sites = sum(n))

summary2 <- sum[complete.cases(sum),] %>% 
  group_by(sample) %>%
  summarize(chromosomes = paste(unique(chr), collapse = ","))

summary3 <- sum[complete.cases(sum),] %>% 
     group_by(sample, event, is.event.transcribed) %>%
     summarize(n = n()) %>%
     group_by(sample, is.event.transcribed) %>%
     summarize(n = n()) %>%
     filter(is.event.transcribed == "yes")

summary4 <- sum[complete.cases(sum),] %>% 
  group_by(sample, event, integration_type, chr) %>%
  summarize(size = max(pos) - min(pos))

summary$transcribed.events <- summary3$n[match(summary$sample, summary3$sample)]
summary$transcribed.events[is.na(summary$transcribed.events)] <- 0
summary$HPV.type <- sum$HPVchr[match(summary$sample, sum$sample)]
summary$chromosomes <- summary2$chromosomes[match(summary$sample, summary2$sample)]

# samples with no integration 
noint <- sum$sample[sum$integration_type == "no_detected_integration"]
summary <- rbind(summary, data.frame(sample = noint, events = rep(0, length(noint)), sites = rep(0, length(noint)), transcribed.events = rep(0, length(noint)),
                                     HPV.type = rep(NA, length(noint)), chromosomes = rep(NA, length(noint))))
```

```{r}
kable(head(summary))
```

#### Simplify the data for figures

Figures describing the integration events are created using simplified versions of these tables. First, to describe the integration types by HPV type, we will make a simplified HPV type. Events will either be categorized as HPV16, HPV18, HPV45, or other HPV type.

```{r hpvtypes, include=FALSE}
## -------------------------------------------------------------------------
## Figures - Fig 1ef
## -------------------------------------------------------------------------

# simplify the HPV type
intOnly$HPV.type.simp <- ifelse(!intOnly$HPV.type %in% c("HPV16", "HPV45", "HPV18"), "Other_HPV", intOnly$HPV.type)
intOnly <- intOnly %>%
  mutate(HPV.clade = case_when(
    HPV.type %in% c("HPV16", "HPV52", "HPV31", "HPV33", "HPV35", "HPV53", "HPV58")  ~ "A9",
    HPV.type %in% c("HPV18", "HPV45", "HPV59", "HPV68")  ~ "A7",
    HPV.type %in% c("HPV82", "HPV51", "HPV26", "HPV30", "HPV69", "HPV73", "HPV29")  ~ "Other"))

## bubble plot summary
ntypes <- intOnly %>%
  group_by(HPV.type.simp, type) %>%
  summarise(n = n())
nHPV <- intOnly %>%
  group_by(HPV.type.simp) %>%
  summarise(n = n())
nAll <- intOnly %>%
  group_by(type) %>%
  summarise(n = n())
nAll2 <- intOnly %>%
  group_by(type, is.event.transcribed) %>%
  summarise(n = n())

# add the information to the dataframe
ntypes$nHPV <- nHPV$n[match(ntypes$HPV.type.simp, nHPV$HPV.type.simp)]
ntypes$percent <- ntypes$n / ntypes$nHPV

# simplify the name of the integration type
nAll2$type <- gsub("_integration|_integrated", "", nAll2$type)
nAll$type <- gsub("_integration|_integrated", "", nAll$type)
ntypes$type <- gsub("_integration|_integrated", "", ntypes$type)

# factor the types for order
ntypes$type <- factor(ntypes$type, levels = rev(c("translocation", "dup-like", "del-like",
                                              "multi-breakpoint", "repeat", "unmatched")))

```

#### Create a figure for the integration event types from various HPV types

This figure depicts what proportion of events from each HPV type belong to each integration event category.

```{r bubbleplot, echo=TRUE}
p <- ggplot(ntypes, aes(x = HPV.type.simp, y = type, size = percent)) +
  geom_point(colour="black",pch=21, fill = "grey") + 
  theme_minimal() +
  scale_size(range = c(2,15)) +
  labs(x = NULL, y = NULL) +
  theme(axis.text = element_text(size = 12, face = "bold", colour = "black"))
ggsave(filename = "figure1/intType_HPVs.pdf", plot = p, height = 5, width = 8, units = "in")
p
```

#### Create a figure for the number of integration types

This figure depicts the number of each integration event type found across the cohort, and what proportion of the events are expressed (yes = transcribed, no = not transcribed).

```{r barplot, echo=TRUE}
## Integration types bar plot
nAll <- nAll %>% arrange(desc(n))
nAll2$type <- factor(nAll2$type, levels = nAll$type)

p1 <- ggplot(nAll2, aes(x = type, y = n, fill = is.event.transcribed)) +
  geom_bar(stat = "identity", colour = "black") + 
  theme_minimal() +
  labs(y = "# of events", x = NULL, fill = NULL) +
  scale_fill_manual(values = c("#8d99ae", "#fb8500"))+
  theme(axis.text.y = element_text(colour = "black", size = 13),
        axis.text.x = element_text(colour = "black", size = 13, angle = 45, hjust = 1, vjust = 1),
        axis.title = element_text(colour = "black", size = 14, face = "bold"),
        legend.text = element_text(size = 12, colour = "black"),
        panel.grid.minor = element_blank(), 
        panel.grid.major.x = element_blank(), 
        axis.ticks.y = element_line(),
        axis.line = element_line())
ggsave(filename = "figure1/intType_num.pdf", plot = p1, height = 3, width = 6, units = "in")
p1
```

#### Test if dup-like events are transcribed more than other events

It appears a higher proportion of dup-like events are transcribed than other types. We will use a Fisher's Exact test to see if that is significant.

```{r pval1, echo=TRUE}
# Fisher's exact test
fisher.test(matrix(c(nAll2$n[nAll2$type == "dup-like" & nAll2$is.event.transcribed == "yes"],
                     nAll2$n[nAll2$type == "dup-like" & nAll2$is.event.transcribed == "no"],
                     sum(nAll2$n[nAll2$type != "dup-like" & nAll2$is.event.transcribed == "yes"]),
                     sum(nAll2$n[nAll2$type != "dup-like" & nAll2$is.event.transcribed == "no"])), 
                   byrow = T, nrow = 2))

# percent of  events that are transcribed
nAll2$n[nAll2$type == "dup-like" & nAll2$is.event.transcribed == "yes"] / sum(nAll2$n[nAll2$type == "dup-like"])
nAll2$n[nAll2$type == "del-like" & nAll2$is.event.transcribed == "yes"] / sum(nAll2$n[nAll2$type == "del-like"])
nAll2$n[nAll2$type == "multi-breakpoint" & nAll2$is.event.transcribed == "yes"] / sum(nAll2$n[nAll2$type == "multi-breakpoint"])    
nAll2$n[nAll2$type == "translocation" & nAll2$is.event.transcribed == "yes"] / sum(nAll2$n[nAll2$type == "translocation"])
nAll2$n[nAll2$type == "unmatched" & nAll2$is.event.transcribed == "yes"] / sum(nAll2$n[nAll2$type == "unmatched"])
nAll2$n[nAll2$type == "repeat" & nAll2$is.event.transcribed == "yes"] / sum(nAll2$n[nAll2$type == "repeat"])
sum(nAll2$n[nAll2$is.event.transcribed == "yes"])
sum(nAll2$n[nAll2$is.event.transcribed == "no"])
```

#### Upset plot across the number of integration event types

This plot depicts the overlap of different integration event types co-occurring in a sample using an upset plot.

```{r upsetplot, echo=TRUE}
## UPSET PLOT DIFF TYPES
p2 <- intOnly %>%
  distinct(sample, type) %>%
  group_by(sample) %>%
  summarise(list = list(type)) %>%
  ggplot(aes(x=list)) +
  geom_bar() +
  scale_x_upset() +
  theme_minimal() +
  theme(axis.text.y = element_text(colour = "black", size = 13),
        axis.title = element_blank(),
        legend.text = element_text(size = 12, colour = "black"),
        panel.grid.minor = element_blank(), 
        panel.grid.major.x = element_blank(), 
        axis.ticks.y = element_line(),
        axis.line = element_line(),
        plot.margin = margin(1,1,1.5,6, "cm"))
ggsave(filename = "figure1/intType_upset.pdf", plot = p2, height = 4, width = 6, units = "in")
p2
```

#### Statistical information about the samples and events

Here we list various statistical numbers for the manuscript to describe HPV integration in this cohort.

```{r}
## -------------------------------------------------------------------------
## Stats - Fig 1ef
## -------------------------------------------------------------------------

length(unique(int$sample)) # number of samples
length(unique(int$sample[int$type != "no_detected_integration"])) # number of integrated samples
nevents <- length(int$sample[int$type != "no_detected_integration"])
nevents # number of events
nsites <- nrow(sum[sum$integration_type != "no_detected_integration",])
nsites # number of sites
sum(int$type == "multi-breakpoint_integration")/nevents # percent of multi-breakpoint events
sum(int$type == "multi-breakpoint_integration") # number of multi-breakpoint events
sum(int$type == "del-like_integration") # number of del-like events
sum(int$type == "dup-like_integration") # number of dup-like events
sum(int$type == "translocation_integration") # number of translocation events
sum(int$type == "repeat_integration") # number of repeat events
sum(int$type == "unmatched_integration") # number of unmatched events

summary(factor(intOnly$type[intOnly$HPV.type == "HPV16"])) # types of events by HPV type - HPV16
summary(factor(intOnly$type[intOnly$HPV.type == "HPV18"])) # types of events by HPV type - HPV18
summary(factor(intOnly$type[intOnly$HPV.type == "HPV45"])) # types of events by HPV type - HPV45
```

```{r savetables1, include=FALSE}
## -------------------------------------------------------------------------
## Source tables and supp tables
## -------------------------------------------------------------------------

# integration types
write.table(nAll, file = "sourceTables/fig1e.txt", col.names = T, row.names = F, sep = "\t", quote = F)

## integration types by HPV type
write.table(ntypes, file = "sourceTables/fig1f.txt", col.names = T, row.names = F, sep = "\t", quote = F)

# integration site locations
write.table(sum, "tables/intSitesSummaryAll.txt", quote = F, sep = "\t", col.names = T, row.names = F)

# integration event types
write.table(intOnly, "tables/integrationTypes.txt", quote = F, sep = "\t", col.names = T, row.names = F)
```

## Meta data for sequenced samples

To introduce the samples, we will tabulate and show all the metadata for the sequenced samples and also include a summary of the integration events.

```{r, include=FALSE}
htmcp <- read.delim("/path/to/cxca_hiv_cohort/tables/Supplementary_table_1.txt", header = T)
htmcpRan <- read.delim("/path/to/htmcp/call_integration/output/ran_libraries.txt", header = F)

# put all the samples together
all <- rbind(htmcpRan)

## ---------------------------------------------------------------------------
## Combine with the meta data
## ---------------------------------------------------------------------------

# get the HTMCP only meta data
htmcpMeta <- htmcp[htmcp$Patient %in% htmcpRan$V1,]

# load in all the events files
sumHTMCP <- sum[grep("HTMCP", sum$sample),]

# get the HPV types
sumHTMCP <- sumHTMCP[!duplicated(sumHTMCP[,c(1,4)]),c(1,4)]

# binarize linear values
htmcpMeta$Age <- ifelse(htmcpMeta$Age < 45, "Under45", 
                   ifelse(htmcpMeta$Age >= 45 & htmcpMeta$Age <= 65, "A45to65", "Over65"))
htmcpMeta$Max.APOBEC.score <- ifelse(htmcpMeta$Max.APOBEC.score < 0.2, "Under0.2", 
                                ifelse(htmcpMeta$Max.APOBEC.score <= 0.4 & htmcpMeta$Max.APOBEC.score >= 0.2, "A0.2to0.4","Over0.4"))
htmcpMeta$HRD.score <- ifelse(htmcpMeta$HRD.score < 10, "Under10", 
                         ifelse(htmcpMeta$HRD.score <= 30 & htmcpMeta$HRD.score >= 10, "A10to30","Over30"))
htmcpMeta$Ploidy <- ifelse(htmcpMeta$Ploidy == 1, "one", 
                      ifelse(htmcpMeta$Ploidy == 2, "two",
                             ifelse(htmcpMeta$Ploidy == 3, "three","four")))

# fix Stage values
htmcpMeta$Stage <- gsub(" ", "_", htmcpMeta$Stage)
htmcpMeta$Stage <- gsub("B[1-2].*", "", htmcpMeta$Stage)
htmcpMeta$Stage <- gsub("A[1-2].*", "", htmcpMeta$Stage)
htmcpMeta$Stage <- gsub("B|A", "", htmcpMeta$Stage)
htmcpMeta$Stage <- factor(htmcpMeta$Stage, levels = c("Stage_I", "Stage_II","Stage_III", "Stage_IV" ))

# check if the HPV type in the meta matches the integration
x <- htmcpMeta[order(as.character(htmcpMeta$Patient)),c(1,12)]
rownames(x) <- 1:nrow(x)
y <- sumHTMCP[order(as.character(sumHTMCP$library)),]

all(x$HPV.type == y$HPVchr) # true

# long format 
htmcpMeta <- htmcpMeta[,c("Patient","HIV.status", "Stage", "Grade","Final.histology", 
             "Age", "HPV.type", "HPV.clade", "Max.APOBEC.score", "HRD.score", "Ploidy")]
anno <- melt(htmcpMeta, id = "Patient")
colnames(anno) <- c("Patient", "row", "value")
anno$row <- factor(anno$row, levels = c("Ploidy","HRD.score", "Max.APOBEC.score","Estimated.Tumour.purity", 
                                        "Age", "Grade", "Stage", "Final.histology", "HIV.status", 
                                        "num.of.sites","HPV.clade","HPV.type"))

```

```{r, include=FALSE}
htmcpSum <- summary[grep("HTMCP", summary$sample),]

# colour the metadata for the figure
meta_colours <- list(values = c(Negative="black", Positive="#FACDBE", 
                                Adenocarcinoma="#9E9AC7", Adenosquamous="#DEC9E2", Squamous="#D2E1E9", Neuroendocrine="#6DA3C2", Undifferentiated="#A9A9A9",
                                G1="#FEE5CE", G2="#EAA973", G3="#F47A14",G4="#b35608",
                                Stage_I="#F4D3AE", Stage_II="#FAAD6C", Stage_III="#F06A22",Stage_IV="#8C2F1C",
                                Under45="white", A45to65="grey", Over65="black",
                                Under10="#ECE7F2", A10to30="#A6BDDB", Over30="#2B8CBE",
                                Under0.2="#FDE0DD", A0.2to0.4="#FA9FB5", Over0.4="#C51B8A", A7="#B55F8F", A9="#253083", Other="#A9A9A9",
                                HPV16="#3953A4", HPV18="#9768ad", HPV45="#CC138C", HPV82="#323636", HPV33="#2ba8be", 
                                HPV52="#0B8DCD", HPV31="#d2ecf9", HPV73="#737474", HPV68="#f3b2d4", HPV97="black", HPV58="#5f7bbd", HPV59="#ffcad4", HPV26="#6d6e71",
                                two="#EFEDF5", three="#BCBDDC", four="#756BB1"))


# make the sample order
htmcpMeta$events <- htmcpSum$events[match(htmcpMeta$Patient, htmcpSum$sample)]
htmcpMeta$transcribed.events <- htmcpSum$transcribed.events[match(htmcpMeta$Patient, htmcpSum$sample)]
type <- table(factor(htmcpMeta$HPV.type))
type <- names(type[order(type, decreasing = T)])
htmcpMeta$HPV.type <- factor(htmcpMeta$HPV.type, levels = type)
htmcpMeta$HPV.clade <- factor(htmcpMeta$HPV.clade, levels = c("A9", "A7", "Other"))
order <- htmcpMeta %>%
  arrange(factor(HPV.type, levels = c("HPV16", "HPV18", "HPV45", "HPV58","HPV59", "HPV31", "HPV82", "HPV52", "HPV68","HPV33", "HPV73","HPV26")), desc(events), desc(transcribed.events)) %>%
  select(Patient)

# factor the sample order
anno$Patient <- factor(anno$Patient, levels = order$Patient)
htmcpSum$sample <- factor(htmcpSum$sample, levels = order$Patient)

all(levels(htmcpSum$library) == levels(anno$Patient))
```

#### Create the metadata figure

```{r}
kable(head(htmcpSum))

# number of integration events
a1 <- ggplot(htmcpSum, aes(x = sample, y = events)) +
  geom_bar(stat = "identity", colour = "black", fill = "grey", size = 0.25) +
  theme_minimal() +
  labs(y = "# of events") +
  theme(axis.text.x = element_blank(),
        axis.title.x = element_blank(),
        axis.text.y = element_text(size = 12, colour = "black"),
        axis.title.y = element_text(size = 14, colour = "black", face = "bold"),
        legend.text = element_text(size = 12, colour = "black"),
        legend.title = element_text(size = 14, colour = "black", face = "bold"),
        panel.grid.minor = element_blank(),
        panel.grid.major.x = element_blank(),
        axis.ticks.y = element_line(),
        legend.position = "top") 

# sample information
b1 <- ggplot(anno, aes(y = row, x = Patient, fill = value)) +
  geom_tile(colour = "black") + 
  theme_minimal()+
  scale_fill_manual(values = meta_colours[["values"]]) +
  theme(axis.text.x = element_blank(),
        axis.title = element_blank(),
        axis.text.y = element_text(size = 12, colour = "black"),
        legend.text = element_text(size = 12, colour = "black"),
        legend.title = element_blank(),
        axis.ticks = element_blank(),
        legend.position = "none",
        legend.key.size = unit(0.4, "cm"))

# number of integration breakpoints
c1 <- ggplot(htmcpSum, aes(x = sample, y = transcribed.events)) +
  geom_bar(stat = "identity", colour = "black", fill = "grey", size = 0.25) +
  theme_minimal() +
  scale_y_reverse() +
  labs(y = "# of expressed events") +
  theme(axis.text.x = element_blank(),
        axis.title.x = element_blank(),
        axis.text.y = element_text(size = 12, colour = "black"),
        axis.title.y = element_text(size = 14, colour = "black", face = "bold"),
        legend.text = element_text(size = 12, colour = "black"),
        legend.title = element_text(size = 14, colour = "black", face = "bold"),
        panel.grid.minor = element_blank(),
        panel.grid.major.x = element_blank(),
        axis.ticks.y = element_line(),
        legend.position = "none")

p1 <- plot_grid(a1, b1, c1, align = "v", ncol = 1, rel_heights = c(1,1,0.2))
ggsave(filename = "figure1/htmcp_cohort_hpvInt.pdf", plot = p1, height = 6, width = 9.5, units = "in")

# save tables
write.table(anno, file = "sourceTables/fig1a-1.txt", col.names = T, sep = "\t", row.names = F, quote = F)
write.table(htmcpSum, file = "sourceTables/fig1a-2.txt", col.names = T, sep = "\t", row.names = F, quote = F)
p1
```

#### Compare HIV positive and HIV negative samples

Here, we check to see if HIV status influences the number of HPV breakpoints in a sample. Unfortunately, the difference is insignificant, but HIV positive samples trended higher. 

```{r}
summary$HIV.status <- htmcpMeta$HIV.status[match(summary$sample, htmcpMeta$Patient)]

p2 <- ggplot(summary, aes(x = HIV.status, y = events, fill = HIV.status)) +
    geom_boxplot(outlier.shape = NA) + 
    geom_jitter(height = 0, width = 0.2, size = 3, alpha=0.5) +
    theme_bw() + 
    scale_fill_manual(values = c(Negative="black", Positive="#FACDBE")) +
    labs(x = "HIV status", y = "# of events", fill = NULL, colour = NULL) +
    theme(axis.text = element_text(colour = "black", size = 12),
          axis.title = element_text(colour = "black", size = 12, face = "bold"),
          legend.text = element_text(size = 12, colour = "black"),
          panel.grid = element_blank(), 
          axis.ticks.y = element_line(),
          axis.line = element_line(),
          legend.position = "none")+
    stat_compare_means(method = "wilcox.test")
ggsave(filename = "figure1/hivStatusNEvents.pdf", plot = p2, height = 3, width = 3, units = "in")
p2
```

#### N values for the sample metadata

```{r}
table(htmcpMeta$HPV.type) # HPV type

table(htmcpMeta$HPV.clade) # HPV clade

table(htmcpMeta$Stage) # Stage

table(htmcpMeta$Final.histology) # histology

table(htmcpMeta$Age) # Age

table(htmcpMeta$HIV.status) # HIV Status

table(htmcpMeta$Grade) # Grade

table(htmcpMeta$HRD.score) # HRD Score

table(htmcpMeta$Max.APOBEC.score) # HRD Score

table(htmcpMeta$Ploidy) # Ploidy
```

```{r, include=FALSE}
# meta table changes
htmcpMetaSave <- htmcpMeta
htmcpMetaSave$Age <- htmcp$Age[match(htmcpMetaSave$Patient, htmcp$Patient)]
htmcpMetaSave$Max.APOBEC.score <- htmcp$Max.APOBEC.score[match(htmcpMetaSave$Patient, htmcp$Patient)]
htmcpMetaSave$HRD.score <- htmcp$HRD.score[match(htmcpMetaSave$Patient, htmcp$Patient)]
htmcpMetaSave$Ploidy <- htmcp$Ploidy[match(htmcpMetaSave$Patient, htmcp$Patient)]
htmcpMetaSave$HPV.integrated.chromosomes <- summary$chromosomes[match(htmcpMetaSave$Patient,summary$sample)]

kable(head(htmcpMetaSave))
# save
write.table(htmcpMetaSave, "tables/metaDataAllSamples.txt", quote = F, sep = "\t", col.names = T, row.names = F)

## ---------------------------------------------------------------------------
## Source tables
## ---------------------------------------------------------------------------

# annotation
anno$cohort <- "HTMCP"
write.table(anno, file = "sourceTables/fig1a-1.txt", col.names = T, sep = "\t", row.names = F, quote = F)

# integration sites/events
htmcpSum$cohort <- "HTMCP"
sumAll <- htmcpSum[,c(1:3, 7)]
write.table(sumAll, file = "sourceTables/fig1a-2.txt", col.names = T, sep = "\t", row.names = F, quote = F)
```

## The genomic position of HPV integration events (Figure 1)

In this analysis, we are looking to see how the genomic positions of HPV integrated loci are distributed across the genome. We also want to test if the distribution is different in expressed and non-expressed events. 


```{r, include=FALSE}
# chromosome size files
chromSize <- read.delim("/path/to/refs/hg38_no_alt_TCGA_HTMCP_HPVs_chromSizes.txt", header = F)
centPos <-  read.delim("/path/to/refs/hg38_centromere_positions_merged.bed", header = F)

# subset to the main chromosomes
chromSize <- chromSize[chromSize$V1 %in% c(paste0("chr", 1:22), "chrX"),]

# Rename columns to chromosome and size
colnames(chromSize) <- c("chr","size")

# Reorder levels for plotting
chromSize$chr <- factor(chromSize$chr,levels=c(paste0("chr", 1:22), "chrX"))
chromSize <- chromSize[chromSize$chr %in% c(paste0("chr", 1:22), "chrX"),]

# Divide by 1Mb to clean up axis
chromSize$size <- chromSize$size/1000000

# centromere mapping
colnames(centPos) <- c("chr", "start", "end")
centPos$chr <- factor(centPos$chr,levels=c(paste0("chr", 1:22), "chrX"))
centPos$centre <- centPos$start + ((centPos$end - centPos$start)/2)
centPos$centre <- centPos$centre/1000000

htmcp_path <- "/path/to/htmcp/call_integration/output"

# Find files
Files1 <- grep("hpv_integration_events_distance.bed", list.files(htmcp_path, recursive = TRUE, full.names = TRUE), value = TRUE)
Files <- c(Files1)

# Extract sample names from file paths
sample <- gsub(paste0(htmcp_path, "/|/events/hpv_integration_events_distance.bed"), "", Files)

# make the data frame
dist <- lapply(Files, read.delim, header = FALSE, sep = "\t")
names(dist) <- sample
dist <- dplyr::bind_rows(dist, .id = "sample")

# add information from summary data feame
dist$hpv_site <- unlist(lapply(dist$V4,function(x){strsplit(x, ",")[[1]][1]}))
dist$event <- sum$event[match(paste0(dist$sample, dist$hpv_site), paste0(sum$sample, sum$HPV.site))]
dist$integration.type <- intOnly$type[match(paste0(dist$sample, dist$event), paste0(intOnly$sample, intOnly$event))]
dist$nsites <- intOnly$nsites[match(paste0(dist$sample, dist$event), paste0(intOnly$sample, intOnly$event))]
dist$HPV.type <- intOnly$HPV.type[match(paste0(dist$sample, dist$event), paste0(intOnly$sample, intOnly$event))]
dist$is.event.transcribed <- sum$is.event.transcribed[match(paste0(dist$sample, dist$event), paste0(sum$sample, sum$event))]
colnames(dist)[2:5] <- c("chr", "start", "end", "sites")
```

#### Read in the integration events sorted by distance

```{r}
kable(head(dist))
```


```{r, include=FALSE}
# save bed files
multiBed <- dist[dist$integration.type == "del-like_integration",c(2,3,4,1,7,5,10)]
multiBed <- multiBed[complete.cases(multiBed),]
delBed <- dist[dist$integration.type == "del-like_integration",c(2,3,4,1,7,5,10)]
delBed <- delBed[complete.cases(delBed),]
dupBed <- dist[dist$integration.type == "dup-like_integration",c(2,3,4,1,7,5,10)]
dupBed <- dupBed[complete.cases(dupBed),]
traBed <- dist[dist$integration.type == "translocation_integration",c(2,3,4,1,7,5,10)]
traBed <- traBed[complete.cases(traBed),]
repBed <- dist[dist$integration.type == "repeat_integration",c(2,3,4,1,7,5,10)]
repBed <- repBed[complete.cases(repBed),]
unBed <- dist[dist$integration.type == "unmatched_integration",c(2,3,4,1,7,5,10)]
unBed <- unBed[complete.cases(unBed),]

exprBed <- dist[dist$is.event.transcribed == "yes",c(2,3,4,1,7,5,10)]
exprBed <- exprBed[complete.cases(exprBed),]
nonExprBed <- dist[dist$is.event.transcribed == "no",c(2,3,4,1,7,5,10)]
nonExprBed <- nonExprBed[complete.cases(nonExprBed),]


bedL <- list(multiBed, unBed, delBed, dupBed, traBed, repBed)
bedLE <- list(exprBed, nonExprBed)

write.table(dist[,c(2,3,4,1,7,5,10)],"tables/event_locations.bed", quote = F, sep = "\t", col.names = F, row.names = F)
write.table(multiBed,"tables/multi-breakpoint_event_locations.bed", quote = F, sep = "\t", col.names = F, row.names = F)
write.table(delBed,"tables/deletion_event_locations.bed", quote = F, sep = "\t", col.names = F, row.names = F)
write.table(dupBed,"tables/duplication_event_locations.bed", quote = F, sep = "\t", col.names = F, row.names = F)
write.table(traBed,"tables/translocation_event_locations.bed", quote = F, sep = "\t", col.names = F, row.names = F)
write.table(repBed,"tables/repeat_event_locations.bed", quote = F, sep = "\t", col.names = F, row.names = F)
```


```{r, include=FALSE}
## --------------------------------------------
# edit dataframes
## --------------------------------------------

#### INTEGRATION TYPE
bedL2 <- lapply(bedL, function(x){
    colnames(x)[1:3] <- c("chr", "start", "end")
    x$start <- x$start/1000000
    x$end <- x$end/1000000
    x$midpoint <- round(x$start + ((x$end - x$start)/2))
    x <- x %>% arrange(chr, midpoint)
    x$position <- paste0(x$chr, ":", x$midpoint)
    return(x)
})
names(bedL2) <- c("multibreakpoint", "unmatched", "del-like", "dup-like", "translocation", "repeat")
bedDF <- dplyr::bind_rows(bedL2, .id = "integration.type")

hs <- bedDF %>%
    group_by(integration.type, position) %>%
    summarise(n = n())

# split the chromosome name and bin position
hsPlot <- separate(hs, col = position, into = c("chr", "pos"), sep = ":", remove = T)

# scale to fit the plot - i.e. make the maximum width 0.65
max <- max(hsPlot$n)
hsPlot$percMax <- hsPlot$n/max
hsPlot$percMax <- hsPlot$percMax * 0.65

# Change to factor and reorder levels
hsPlot$chr <- factor(hsPlot$chr, levels=c(paste0("chr", 1:22), "chrX"))
hsPlot$pos <- as.numeric(hsPlot$pos)

#### INTEGRATION EXPRESSION
bedLE2 <- lapply(bedLE, function(x){
    colnames(x)[1:3] <- c("chr", "start", "end")
    x$start <- x$start/1000000
    x$end <- x$end/1000000
    x$midpoint <- round(x$start + ((x$end - x$start)/2))
    x <- x %>% arrange(chr, midpoint)
    x$position <- paste0(x$chr, ":", x$midpoint)
    return(x)
})
names(bedLE2) <- c("transcribed", "not_transcribed")
bedDF2 <- dplyr::bind_rows(bedLE2, .id = "expression")

hs2 <- bedDF2 %>%
    group_by(expression, position) %>%
    summarise(n = n())

# split the chromosome name and bin position
hsPlot2 <- separate(hs2, col = position, into = c("chr", "pos"), sep = ":", remove = T)

# scale to fit the plot - i.e. make the maximum width 0.65
max <- max(hsPlot2$n)
hsPlot2$percMax <- hsPlot2$n/max
hsPlot2$percMax <- hsPlot2$percMax * 0.65

# Change to factor and reorder levels
hsPlot2$chr <- factor(hsPlot2$chr, levels=c(paste0("chr", 1:22), "chrX"))
hsPlot2$pos <- as.numeric(hsPlot2$pos)

# label positions
adL <- data.frame(xmin = c(9.7, 9.7, 10.3), xmax = c(10.35, 9.75,10.35), ymin = c(240,238,238), ymax = c(243,243,243),
                  fill = c("ase","ase","ase"))

adW <- data.frame(x = c(11.5,10), y = c(240,250),
                  label = c("# of integration events", as.character(c(max))))
```

#### Plot the karyogram

```{r}
p1 <- ggplot() +
    # chromosome bars
    geom_segment(data = chromSize %>% filter(chr %in% paste0("chr", 1:12)), aes(x = chr, xend = chr, y = 0, yend = size), 
                 lineend = "round", color = "lightgrey", size = 4) +
    # centromeres
    geom_point(data = centPos %>% filter(chr %in% paste0("chr", 1:12)), aes(x = chr, y = centre), 
               size = 4, colour = "black") +
    # integration types
    geom_rect(data = hsPlot2 %>% filter(chr %in% paste0("chr", 1:12)), 
              aes(xmin = as.integer(chr) + 0.1, xmax = (as.integer(chr) + 0.1 + percMax), ymin = pos, ymax = pos+3, fill = expression),
              size = 1) +
    # expression
    #geom_rect(data = hsPlot2 %>% filter(chr %in% paste0("chr", 1:12)), 
    #          aes(xmax = as.integer(chr) - 0.1, xmin = (as.integer(chr) - 0.1 - percMax), ymin = pos, ymax = pos+3, fill = expression),
    #          size = 1) +
    # legend bars
    geom_rect(data = adL, 
              aes(xmin = xmin, xmax = xmax, ymin = ymin, ymax = ymax),
              fill = "black", size = 0.15) +
    # legend text
    geom_text(data = adW, 
              aes(x = x, y = y, label = label))+
    ylim(0, 250) +
    scale_fill_manual(values = c("#8d99ae", "#fb8500"))+
    #scale_fill_manual(values = c("#118ab2","#ef476f","#ffd166","#8d99ae","#06d6a0", "red","#caadff","black"))+
    theme_classic() +
    theme(text = element_text(size=15),axis.line=element_blank(),
          axis.ticks.x=element_blank())+
    labs(x=NULL,y="Chromosome Size (Mb)")

# very annoying but you have to filter all the dataframes or else the factor levels won't match the integer value
chromSizeFilt <- chromSize %>% filter(chr %in% c(paste0("chr", 13:22), "chrX"))
chromSizeFilt$chr <- factor(chromSizeFilt$chr,levels=c(paste0("chr", 13:22), "chrX"))
centPosFilt <- centPos %>% filter(chr %in% c(paste0("chr", 13:22), "chrX"))
hsPlotFilt <- hsPlot %>% filter(chr %in% c(paste0("chr", 13:22), "chrX"))
hsPlotFilt$chr <- factor(hsPlotFilt$chr,levels=c(paste0("chr", 13:22), "chrX"))
hsPlot2Filt <- hsPlot2 %>% filter(chr %in% c(paste0("chr", 13:22), "chrX"))
hsPlot2Filt$chr <- factor(hsPlot2Filt$chr,levels=c(paste0("chr", 13:22), "chrX"))

p2 <- ggplot() +
    # chromosome bars
    geom_segment(data = chromSizeFilt, aes(x = chr, xend = chr, y = 0, yend = size), 
                 lineend = "round", color = "lightgrey", size = 4) +
    # centromeres
    geom_point(data = centPosFilt, aes(x = chr, y = centre), 
               size = 4, colour = "black") +
    # ASE genes
    geom_rect(data = hsPlot2Filt, 
              aes(xmin = as.integer(chr) + 0.1, xmax = (as.integer(chr) + 0.1 + percMax), ymin = pos, ymax = pos+3, fill = expression),
              size = 1) +
    #geom_rect(data = hsPlot2Filt, 
    #          aes(xmax = as.integer(chr) - 0.1, xmin = (as.integer(chr) - 0.1 - percMax), ymin = pos, ymax = pos+3, fill = expression),
    #          size = 1) +
    ylim(0, 250) +
    scale_fill_manual(values = c("#8d99ae", "#fb8500"))+
    #scale_fill_manual(values = c("#118ab2","#ef476f","#ffd166","#8d99ae","#06d6a0", "red","#caadff","grey"))+
    theme_classic() +
    theme(text = element_text(size=15),axis.line=element_blank(),
          axis.ticks.x=element_blank())+
    labs(x=NULL,y="Chromosome Size (Mb)")

# put them together
plot <- plot_grid(p1, p2, align = "v", axis = "l", nrow = 2)

# save plot
ggsave(plot, filename = "figure1/position_events_karyograph.pdf", width = 10, height = 7, units = "in")
plot
```

## Test expression in genes nearby HPV integration at integration "hotspots"

Across the genome there were three regions that had HPV integrated multiple times, and this included loci containing TP63, MYC, and KLF5/KLF12, respectively. We want to test and see if the the expression of these genes is higher in the integrated samples than in unintegrated samples. 

```{r, include=FALSE}
## --------------------------------------------------------------------------------------
## Load in the expression matrices
## --------------------------------------------------------------------------------------
htmcp_mat <- read.delim("/path/to/htmcp/gdc_gene_expression/HTMCP_GDC_TPM-unstranded_matrix.rm-dups.txt", header = T)
allgenes <- read.delim("/path/to/htmcp/call_integration/tables/event_locations_1Mb_window_genes.bed", header = F)
colnames(allgenes) <- c("chr", "start", "end","hpv.sites", "gene.chr", "gene.start", "gene.end", "gene.id", "strand", "locus", "gene.type", "chr.locus")

# sample information
allgenes$sample <- sum$sample[match(paste0(allgenes$chr, allgenes$start), paste0(sum$chr, sum$pos))]

# select the samples in the cohort
samples_list <- read.delim("/path/to/htmcp/call_integration/output/ran_libraries.txt", header = F)

# subset the matrix
samples_list$V1 <- gsub("-",".",samples_list$V1)
colnames(htmcp_mat) <- gsub("(.*\\.[0-9]+\\.[0-9]+\\.[0-9]+)\\.[0-9]+$", "\\1", colnames(htmcp_mat))
htmcp_mat_sub <- htmcp_mat[,colnames(htmcp_mat)[colnames(htmcp_mat) %in% c("gene.id",samples_list$V1)]]

kable(head(allgenes))

# save genes
write.table(allgenes,"tables/event_locations_1Mb_genes.bed", quote = F, sep = "\t", col.names = T, row.names = F)
```

#### Test for recurrently integrated genes

Here, we are looking for the loci with recurrent (>3) integration across our samples. 

```{r}
## --------------------------------------------------------------------------------------
## Genes with > 3 events nearby
## --------------------------------------------------------------------------------------
# Genes with >3 samples integrated nearby
nint <- sort(table(as.factor(allgenes$gene.id)), decreasing = T)
nint <- nint[nint > 3]
print(nint)

# recurrently integrated loci
multiGenes <- allgenes[allgenes$gene.id %in% names(nint),]
multiLoci <- unique(multiGenes$chr.locus)
print(multiLoci)
```

#### Test expression in recurrently integrated genes

The genes KLF5, TP63, and MYC, all have HPV recurrently integrated nearby. Here we test the expression levels of integrated samples for each. 

```{r}
## --------------------------------------------------------------------------------------
## Test specific genes
## --------------------------------------------------------------------------------------

#gene <- c("MYC")
gene <- c("KLF5")
test_sample <- unique(gsub("-", ".",allgenes$sample[allgenes$gene.id %in% gene]))
expr_mat <- htmcp_mat_sub

p1 <- expr_mat %>%
  filter(gene.id %in% gene) %>%
  gather(sample, tpm,-gene.id) %>%
  mutate(colour = ifelse(sample %in% test_sample, "test", "others")) %>%
  ggplot(aes(x = colour, y = log10(tpm), colour = colour)) +
    geom_boxplot(outlier.shape = NA, position = "dodge") +
    geom_jitter(aes(colour = colour, x = colour), height = 0, width = 0.2, size =3, alpha=0.5) +
    facet_grid(~ gene.id) +
    stat_compare_means(method = "wilcox.test") +
    labs(x = NULL, y = "log10(TPM)") +
    scale_colour_manual(values = c("grey", "dark red")) +
    theme_minimal() +
    theme(panel.grid = element_blank(), 
          axis.text = element_text(size = 13),
          axis.title = element_text(size=14), 
          axis.ticks.y = element_line(),
          axis.line = element_line(), 
          legend.position = "none")

gene <- c("MYC")
test_sample <- unique(gsub("-", ".",allgenes$sample[allgenes$gene.id %in% gene]))
expr_mat <- htmcp_mat_sub

p2 <- expr_mat %>%
  filter(gene.id %in% gene) %>%
  gather(sample, tpm,-gene.id) %>%
  mutate(colour = ifelse(sample %in% test_sample, "test", "others")) %>%
  ggplot(aes(x = colour, y = log10(tpm), colour = colour)) +
    geom_boxplot(outlier.shape = NA, position = "dodge") +
    geom_jitter(aes(colour = colour, x = colour), height = 0, width = 0.2, size =3, alpha=0.5) +
    facet_grid(~ gene.id) +
    stat_compare_means(method = "wilcox.test") +
    labs(x = NULL, y = "log10(TPM)") +
    scale_colour_manual(values = c("grey", "dark red")) +
    theme_minimal() +
    theme(panel.grid = element_blank(), 
          axis.text = element_text(size = 13),
          axis.title = element_text(size=14), 
          axis.ticks.y = element_line(),
          axis.line = element_line(), 
          legend.position = "none")

gene <- c("TP63")
test_sample <- gsub("-", ".",allgenes$sample[allgenes$gene.id == gene])
expr_mat <- htmcp_mat_sub

p3 <- expr_mat %>%
  filter(gene.id == gene) %>%
  gather(sample, tpm,-gene.id) %>%
  mutate(colour = ifelse(sample %in% test_sample, "test", "others")) %>%
  ggplot(aes(x = colour, y = log10(tpm), colour = colour)) +
  geom_boxplot(outlier.shape = NA, position = "dodge") +
    stat_compare_means(method = "wilcox.test") +
  geom_jitter(aes(colour = colour, x = colour), height = 0, width = 0.2, size =3, alpha=0.5) +
    labs(x = NULL, y = "log10(TPM)") +
  scale_colour_manual(values = c("grey", "dark red")) +
    theme_minimal() +
    theme(panel.grid = element_blank(), 
          axis.text = element_text(size = 13),
          axis.title = element_text(size=14), 
          axis.ticks.y = element_line(),
          axis.line = element_line(), 
          legend.position = "none")

ggsave(plot = p1, filename = paste0("figure1/KLF5_integrated_vs_not_integrated.pdf"), width = 2.7, height = 2.7)
ggsave(plot = p2, filename = paste0("figure1/MYC_integrated_vs_not_integrated.pdf"), width = 2.7, height = 2.7)
ggsave(plot = p3, filename = paste0("figure1/TP63_integrated_vs_not_integrated.pdf"), width = 2.7, height = 2.7)

p1
p2
p3
```

## ONT Sequencing Statistics

```{r, include=FALSE}
# stats QC table
stats <- read.delim("input_tables/htmcp_qc_stats_per_fc_2024_07_22.tsv", header = T)
stats$coverage <- stats$read_length_sum/3049315783 # length of hg38 genome

# sample name conversion
snames <- read.delim("input_tables/htmcp_sample_names.txt", header = T)
snames$Biospecimen.ID <- sub("-[0-9A-Z]{3}-[0-9A-Z]{3}$", "", snames$Biospecimen.ID)

# dataset samples
allSampleList <- as.character(sumAll$sample)

# get the sample names for ONT patient IDs
sampleID <- snames$GSC.original.source.ID[snames$Tissue.Site == "Cervix" & snames$Biospecimen.ID %in% allSampleList]

# filter the stats df for the samples in the list
statsFilt <- stats %>% filter(original_source %in% sampleID)
statsFilt <- statsFilt[-grep("I", statsFilt$lib),]

dataLong <- melt(statsFilt[,c("lib", "coverage", "read_length_sum","n50", "read_length_median", "chimerism_prop", "error_rate_by_qualimap")], id.vars = "lib")

## ---------------------------------------------------------------------------
## Get the duplicate QC stats
## ---------------------------------------------------------------------------

dups <- statsFilt$lib[duplicated(statsFilt$lib)]

mergeQCfiles <- list.files("/path/to/htmcp/nanopore_qc_stats/merged_data", full.names = T)
mergeQCnames <- gsub("/path/to/htmcp/nanopore_qc_stats/merged_data/|.csv", "", mergeQCfiles)

mergeQC <- lapply(mergeQCfiles, read.csv, header = TRUE)
names(mergeQC) <- mergeQCnames
mergeQC <- bind_rows(mergeQC, .id = "library")
mergeQC <- mergeQC[mergeQC$X_key == "pass",]
mergeQC$coverage <- mergeQC$sum / 3088269832
mergeQC$chimerism_prop <- NA
mergeQC$error_rate_by_qualimap <- NA

mergeQCsub <- mergeQC %>% select("library", "coverage", "sum","n50", "median", "chimerism_prop", "error_rate_by_qualimap")
colnames(mergeQCsub) <- c("lib", "coverage", "read_length_sum",
                          "n50", "read_length_median", 
                          "chimerism_prop", "error_rate_by_qualimap")

mergeQCsub <- mergeQCsub %>% filter(lib %in% c(dups,"D77540-D81468", "D77541-D81469"))

mergeDataLong <- melt(mergeQCsub, id.vars = c("lib"))

# duplicated samples
dupsS <- statsFilt$original_source[duplicated(statsFilt$original_source)]

# merge together
dataLong <- dataLong %>% filter(!lib %in% c(dups,"D77540","D81468", "D77541","D81469","F47354","F47778"))
datasubLong <- rbind(mergeDataLong,dataLong)
datasubLong$cohort <- "HTMCP"

## ---------------------------------------------------------------------------
## Save table
## ---------------------------------------------------------------------------

datasubWide <- datasubLong %>%
  pivot_wider(names_from = variable, values_from = value)

write.table(datasubWide, file = "tables/qcStats.txt", quote = F, col.names = T, row.names = F, sep = "\t")
```

#### Stats for paper

```{r}
## ---------------------------------------------------------------------------
## Stats
## ---------------------------------------------------------------------------

# coverage
mean(datasubLong$value[datasubLong$variable == "read_length_sum"])/1000000000 # average yield
range(datasubLong$value[datasubLong$variable == "read_length_sum"])/1000000000 # range of yield
median(datasubLong$value[datasubLong$variable == "coverage"]) # median coverage
range(datasubLong$value[datasubLong$variable == "coverage"]) # range of  coverage

# N50
median(datasubLong$value[datasubLong$variable == "n50"])/1000 # median N50
range(datasubLong$value[datasubLong$variable == "n50"])/1000 # range of N50

# chimera
median(datasubLong$value[datasubLong$variable == "chimerism_prop"], na.rm = TRUE) # median chimeria rate
range(datasubLong$value[datasubLong$variable == "chimerism_prop"],na.rm = TRUE) # range chimeria rate

# error_rate_by_qualimap
median(datasubLong$value[datasubLong$variable == "error_rate_by_qualimap"],na.rm = TRUE) # median error rate
range(datasubLong$value[datasubLong$variable == "error_rate_by_qualimap"],na.rm = TRUE) # range error rate
```
#### make figures

```{r}
## ---------------------------------------------------------------------------
## Make figures
## ---------------------------------------------------------------------------

p <- ggplot(datasubLong, aes(y = value, x = cohort, fill = cohort)) + 
  geom_boxplot(outlier.shape = NA) + 
  geom_jitter(height = 0, width = 0.2, size =2, alpha=0.5) +
  facet_wrap(~ variable, nrow = 1, scales = "free") +
  scale_fill_manual(values = c("#DD4A48", "#C0D8C0")) +
  theme_bw() + 
  labs(x = NULL, y = NULL, fill = NULL, colour = NULL) +
  theme(axis.text.y = element_text(colour = "black", size = 13),
        axis.text.x = element_blank(),
        axis.title = element_text(colour = "black", size = 14),
        legend.text = element_text(size = 12, colour = "black"),
        panel.grid = element_blank(), 
        panel.background = element_rect(fill = "white", colour = "black", size = 0.75),
        axis.ticks.y = element_line(),
        axis.ticks.x = element_blank(),
        strip.text = element_text(size = 12, colour = "black"),
        strip.background = element_rect(fill = "#F5EEDC", colour = "black", size = 0.75))
ggsave(p, file = "supp_figures/suppFig1.pdf", width = 10, height = 3)
p
```


## HPV Integrant Analysis (Figure 2)
In this section, the breakpoint positions on the reads are used to summarize the integrant structures, as preseneted in Figure 2. 

```{r, include=FALSE}
### -------------------------------------------------------------------------------
### READ IN FILES 
### -------------------------------------------------------------------------------

### CATEGORIES

f <- grep("hpvSizeCategories.txt", list.files("/path/to/htmcp/call_integration/output", recursive = T, full.names = T), value = T)
n <- gsub("/path/to/htmcp/call_integration/output/|/hpv_size/hpvSizeCategories.txt", "", f)

list <- list()
for (i in 1:length(f)) {
    df <- read.delim(f[i], header = T)
    list[[i]] <- df
}
names(list) <- n
cat <- bind_rows(list, .id = "sample")

### -------------------------------------------------------------------------------
### ADD THE INTEGRATION CATEGORIES
### -------------------------------------------------------------------------------

int <- intOnly
cat$bp1 <- gsub("\\_.*","",cat$bp_pair)
sum$bp <- paste0(sum$chr, ":", sum$pos)

# add the info to the df
cat$event <- sum$event[match(cat$bp1, sum$bp)]
cat$integration_type <- int$type[match(paste0(cat$sample, cat$event), paste0(int$sample, int$event))]
cat$integration_type[is.na(cat$integration_type)] <- "unmatched_integration"
cat$HPV.type <- sum$HPVchr[match(paste0(cat$sample, cat$event), paste0(sum$sample, sum$event))]

cat <- cat[complete.cases(cat),]
catC <- cat[cat$status == "complete",]

write.table(cat, file = "tables/integrantBreakpairs.txt", quote = F, col.names = T, row.names = F, sep = "\t")

kable(head(catC))
```


```{r, include=FALSE}
ann_colors <- list(HPV.clade = c(A7="#B55F8F", A9="#253083", Other="#A9A9A9"),
                   HPV.type = c(HPV16="#3953A4", HPV18="#9768ad", HPV45="#CC138C", HPV82="#369797",
                                HPV52="#0B8DCD", HPV31="#d2ecf9", HPV73="#737474", HPV68="#f3b2d4", HPV97="black", HPV58="#8bafba", HPV59="#ae3030"))
```

#### Compare the HPV integrant size between HPV16 and HPV18

```{r}
p1 <- ggplot(catC %>% filter(HPV.type %in% c("HPV16", "HPV18")), aes(x = HPV.type, colour = HPV.type, y = max_nHPV))+
    geom_boxplot(outlier.shape = NA) + 
    geom_jitter(height = 0, width = 0.2, size =3, alpha=0.5) +
    theme_minimal() +
    xlab("HPV type") + 
    ylab("max # of HPV genomes in integrant") +
    scale_colour_manual(values = c(ann_colors[["HPV.type"]])) +
    theme(panel.grid = element_blank(), 
          axis.text = element_text(size = 12,colour = "black"),
          axis.title = element_text(size=12, face = "bold", colour = "black"), 
          axis.ticks.y = element_line(),
          axis.line = element_line(), 
          legend.position = "none") +
    stat_compare_means(method = "wilcox")
ggsave(p1, file="figure2/HPV16vsHPV18.pdf", height = 3, width = 3)
p1
```

#### Integration types with heterologous integration

```{r}
catC$category_simple <- ifelse(catC$category %in% c("partial", "full"), "single", "heterologous")
catC$integration_type <- factor(catC$integration_type, levels = c("multi-breakpoint_integration","repeat_integration",
                                                                  "del-like_integration","dup-like_integration",
                                                                  "translocation_integration"))

# integration type
p2 <- ggplot(catC %>% filter(category_simple == "heterologous"), aes(x = integration_type))+
    geom_bar() + 
    theme_minimal() +
    xlab("integration type") + 
    ylab("# of heterologous integrants") +
    #scale_colour_manual(values = c(ann_colors[["HPV.type"]])) +
    theme(panel.grid = element_blank(), 
          axis.text.y = element_text(size = 12,colour = "black"),
          axis.text.x = element_text(size = 12,colour = "black", angle = 60, hjust = 1, vjust = 1),
          axis.title = element_text(size=12, face = "bold", colour = "black"), 
          axis.ticks.y = element_line(),
          axis.line = element_line())
p2
ggsave(p2, file="figure2/fig2f.pdf", height = 4.5, width = 3.2)
p2
```

#### HPV18 vs Other HPVs

```{r}
catC$all <- "all"
catC$HPV18_vs_all <- ifelse(catC$HPV.type == "HPV18", "HPV18", "Other_HPV")
# integration type
p3 <- ggplot(catC, aes(x = HPV18_vs_all, fill = category_simple))+
    geom_bar(position="fill", colour = "black") + 
    theme_minimal() +
    xlab("integration type") + 
    ylab("% of integrants") +
    labs(fill = NULL) +
    scale_fill_manual(values = c("#219ebc","#ffb703")) +
    theme(panel.grid = element_blank(), 
          axis.text.y = element_text(size = 12,colour = "black"),
          axis.text.x = element_text(size = 12,colour = "black", angle = 60, hjust = 1, vjust = 1),
          legend.text = element_text(size = 12,colour = "black"),
          axis.title = element_text(size=12, face = "bold", colour = "black"), 
          axis.ticks.y = element_line(),
          axis.line = element_line())
ggsave(p3, file="figure2/fig2h.pdf", height = 3.2, width = 4.5)
p3
```

#### Integration types sizes

```{r}
p4 <- ggplot(catC, aes(x = integration_type, y = max_nHPV))+
    geom_boxplot(outlier.shape = NA) + 
    geom_jitter(height = 0, width = 0.2, size =2, alpha=0.5, colour = "dark grey") +
    theme_minimal() +
    xlab("integration type") + 
    ylab("max # of HPV genomes in integrant") +
    #scale_colour_manual(values = c(ann_colors[["HPV.type"]])) +
    theme(panel.grid = element_blank(), 
          axis.text.y = element_text(size = 12,colour = "black"),
          axis.text.x = element_text(size = 12,colour = "black", angle = 60, hjust = 1, vjust = 1),
          axis.title = element_text(size=12, face = "bold", colour = "black"), 
          axis.ticks.y = element_line(),
          axis.line = element_line(), 
          legend.position = "none") 
ggsave(p4, file="figure2/fig2g.pdf", height = 5.5, width = 5.5)
p4
```

#### Number of HPV integrant sizes per breakpoint pair

```{r}
p5 <- ggplot(catC, aes(x = as.factor(ngroups), fill = category_simple))+
    geom_bar(colour = "black") + 
    theme_minimal() +
    xlab("# of integrant structures") + 
    ylab("# of breakpoint pairs") +
    labs(fill = NULL) +
    scale_fill_manual(values = c("#219ebc","#ffb703")) +
    theme(panel.grid = element_blank(), 
          axis.text.y = element_text(size = 12,colour = "black"),
          axis.text.x = element_text(size = 12,colour = "black"),
          legend.text = element_text(size = 12,colour = "black"),
          axis.title = element_text(size=12, face = "bold", colour = "black"), 
          axis.ticks.y = element_line(),
          axis.line = element_line())
ggsave(p5, file="figure2/fig2c.pdf", height = 2.5, width = 6)
p5
```

#### Size of incomplete integrants

```{r}
catI <- cat[cat$status == "incomplete",]

p6 <- ggplot(catI, aes(x = max_length/1000))+
    geom_histogram(colour = "black", size = 0.5) + 
    theme_minimal() +
    xlab("max length of incomplete HPV integrant (bp)") + 
    ylab("count") +
    labs(fill = NULL) +
    theme(panel.grid.minor = element_blank(), 
          axis.text.y = element_text(size = 12,colour = "black"),
          axis.text.x = element_text(size = 12,colour = "black"),
          legend.text = element_text(size = 12,colour = "black"),
          axis.title = element_text(size=12, face = "bold", colour = "black"), 
          axis.ticks.y = element_line(),
          axis.ticks.x = element_line(),
          axis.line = element_line())
ggsave(p6, file="figure2/fig2j.pdf", height = 4, width = 4)
p6
```

#### Stats on integrants

```{r}
### -------------------------------------------------------------------------------
### GET STATS ON THE INTEGRANTS
### -------------------------------------------------------------------------------

# Longest integrant
head(cat %>% arrange(desc(max_nHPV)), 1)
head(cat %>% filter(status == "complete") %>% arrange(desc(max_nHPV)), 1)

# complete integrants
table(catC$integration_type)
table(catC$HPV.type)

# percent heterologous
table(catC$category)
table(catC$category_simple)
table(catC$HPV18_vs_all)
table(catC$category)/sum(table(catC$category))

fisher.test(matrix(c(nrow(catC[catC$HPV.type != "HPV18" & catC$category == "heterologous",]),
                     nrow(catC[catC$HPV.type == "HPV18" & catC$category == "heterologous",]),
                     nrow(catC[catC$HPV.type != "HPV18" & catC$category != "heterologous",]),
                     nrow(catC[catC$HPV.type == "HPV18" & catC$category != "heterologous",])),byrow = T, ncol=2))

# heterologous 
catCH <- catC %>% filter(category == "heterologous")
table(catCH$integration_type)
table(catCH$HPV.type)
table(catCH$integration_type)/sum(table(catCH$integration_type))

# heterologous per HPV type
table(catC$category[catC$HPV.type == "HPV16"])/sum(table(catC$category[catC$HPV.type == "HPV16"]))
table(catC$category_simple[catC$HPV.type == "HPV18"])/sum(table(catC$category_simple[catC$HPV.type == "HPV18"]))
table(catC$category[catC$HPV.type != "HPV18"])/sum(table(catC$category[catC$HPV.type != "HPV18"]))

table(catC$category_simple)/sum(table(catC$category_simple))

# length per HPV type
catC %>%
  group_by(HPV.type) %>%
  summarise(mean = mean(max_nHPV))

catC %>%
  group_by(HPV.type) %>%
  summarise(mean = mean(max_nHPV))

# number of incomplete breakpoints
table(cat$category)
table(cat$HPV.type[cat$category == "incomplete"])

# largest integrants
max(cat$max_nHPV[cat$category == "incomplete"])
max(cat$max_length[cat$category == "incomplete"])
max(catC$max_nHPV)
max(catC$max_length)

# incomplete integrants
mean(catI$max_nHPV)
mean(catI$max_length)
table(catI$HPV.type)
```

### HPV Episome Sizes

```{r episome, include=FALSE}

### -------------------------------------------------------------------------------
### READ IN FILES 
### -------------------------------------------------------------------------------

# FILES
f <- grep("hpv_reads.paf", list.files("/path/to/htmcp/call_integration/output", recursive = T, full.names = T), value = T)

# FIND THE SAMPLES WITHOUT INTEGRATION
noInt <- sum$sample[sum$integration_type == "no_detected_integration"]
f <- grep(paste(c(noInt,"HTMCP-03-06-02205"),collapse="|"), f, value = T)
n <- gsub("/path/to/|tcga|htmcp|/call_integration/output/|/bam/hpv_reads.paf", "", f)

# READ FILES IN AND SUBSET
list <- list()
for (i in 1:length(f)) {
    df <- read_paf(f[i])
    list[[i]] <- df
}
names(list) <- n
paf <- bind_rows(list, .id = "sample")

### -------------------------------------------------------------------------------
### CREATE THE GROUPS
### -------------------------------------------------------------------------------

```

```{r}
sub <- paf %>%
    select(sample, qname, qlen) %>%
    filter(!duplicated(qname))

p <- ggplot(sub, aes(x = qlen)) +
    geom_vline(xintercept = 7900, colour = "red", linetype = 2, alpha = 0.5)+
    geom_vline(xintercept = 15800, colour = "red", linetype = 2, alpha = 0.5) +
    geom_vline(xintercept = 23700, colour = "red", linetype = 2, alpha = 0.5)+
    geom_vline(xintercept = 31600, colour = "red", linetype = 2, alpha = 0.5)+
    geom_histogram(binwidth = 100, colour = "black") +
    facet_wrap(sample ~ ., scales = "free_y", ncol = 2) +
    xlim(0,60000) +
    theme_bw() +
    theme(axis.text = element_text(size = 11, colour = "black"),
          axis.title = element_text(size = 13, colour = "black", face = "bold"))
pg <- ggplot_build(p)
p_df <- pg[["data"]][[5]]
ggsave(filename = "figure2/fig2e_episome_sizes.pdf", plot = p, height = 4, width = 7.5)
p
```


## Two-breakpoint events (del-like and dup-like, Figure 3)


```{r,}
summaryTwo <- summary1[summary1$n == 2,]
summaryTwo$dist <- NA

for (i in summaryTwo$sample) {
  for (j in summaryTwo$event) {
    breaks <- sum$pos[sum$sample == i & sum$event == j]
    distance <- max(breaks) - min(breaks)
    summaryTwo$dist[summaryTwo$sample == i & summaryTwo$event == j] <- distance
  }
}
summaryTwo$intType <- intOnly$type[match(paste0(summaryTwo$sample, summaryTwo$event), paste0(intOnly$sample, intOnly$event))]
summaryTwo_sub <- summaryTwo[summaryTwo$intType %in% c("dup-like_integration", "del-like_integration"),]
summaryTwo_sub$intType <- gsub("_integration", "", summaryTwo_sub$intType)

# stat test
wilcox.test(dist ~ intType,
             data = summaryTwo_sub)

table(summaryTwo_sub$intType)
```
#### eccDNA

```{r, include=FALSE}
# List all files 
ecDNAFiles <- grep("intTest3.txt", list.files(dir1, recursive = T, full.names = T), value = T)

# Extract sample names from the file paths
ecDNAnames <- gsub(paste0(dir1, "/|intType/|/intTest3.txt"), "", ecDNAFiles)

# Read data from all files and store in a list
ec_list <- lapply(ecDNAFiles, read.delim, header=F)

# Set names for the list elements based on sample names
names(ec_list) <- ecDNAnames

# Combine the dataframes in the list into a single dataframe, adding an "event" column
ecAll <- bind_rows(ec_list, .id = "id")
ecOnly <- ecAll %>% filter(V1 == "ecDNA_detected")
ecOnly <- separate(ecOnly, id, into = c("sample", "event"), sep = "/", remove = F)

# get info from the assembly
asmPath <- paste0(dir1,"/", ecOnly$sample,"/asm/",ecOnly$event,"/assembly_info.txt")
asm_list <- lapply(asmPath, read.delim, header=T)
names(asm_list) <- ecOnly$id
asm_list <- lapply(asm_list, function(x){x %>% select(-graph_path) %>% filter(circ. == "Y")})
asm <- bind_rows(asm_list, .id = "id")

# add assembly info
ecOnly$size <- asm$length
ecOnly$nreads <- asm$cov.
ecOnly$integration_type <- intOnly$type[match(ecOnly$id, paste0(intOnly$sample, "/", intOnly$event))]
ecOnly$HPV.type <- intOnly$HPV.type[match(ecOnly$id, paste0(intOnly$sample, "/", intOnly$event))]
ecOnly$is.event.transcribed <- intOnly$is.event.transcribed[match(ecOnly$id, paste0(intOnly$sample, "/", intOnly$event))]

write.table(ecOnly, file = "tables/eccDNA_info.txt", quote = F, col.names = T, row.names = F, sep = "\t")
```


Show the sizes of the potential eccDNAs

```{r}
kable(ecOnly)

pEcSize <- ggplot(ecOnly, aes(x = size)) +
    geom_histogram() + 
    #geom_vline(aes(xintercept = size), linetype = 2) + 
    theme_minimal() +
    xlab("size of eccDNA (bp)") +
    xlim(0,100000)+
    #scale_colour_manual(values = c(ann_colors[["HPV.type"]])) +
    theme(panel.grid = element_blank(), 
          axis.text.y = element_text(size = 12,colour = "black"),
          axis.text.x = element_text(size = 12,colour = "black", angle = 60, hjust = 1, vjust = 1),
          axis.title = element_text(size=12, face = "bold", colour = "black"), 
          axis.ticks.y = element_line(),
          axis.line = element_line(), 
          legend.position = "none") 
pEcSize

ggsave(filename = "figure3/eccDNA_sizes.pdf", plot = pEcSize, height = 3, width = 5)

```

#### The del-like vs. dup-like distances

```{r}
## figure
p3 <- ggplot(summaryTwo_sub, aes(x = intType, y = dist, fill = intType)) +
  geom_boxplot(outlier.shape = NA) + 
  geom_jitter(height = 0, width = 0.2, size = 3, alpha=0.5) +
  theme_bw() + 
  scale_fill_manual(values = c("#DD4A48", "#C0D8C0", "#f5eedc")) +
  scale_y_log10() +
  labs(x = "Two breakpoint integration types", y = "log10(distance between breakpoints)", fill = NULL, colour = NULL) +
  theme(axis.text = element_text(colour = "black", size = 12),
        axis.title = element_text(colour = "black", size = 12, face = "bold"),
        legend.text = element_text(size = 12, colour = "black"),
        panel.grid = element_blank(), 
        axis.ticks.y = element_line(),
        axis.line = element_line(),
        legend.position = "none")+
  stat_compare_means(method = "wilcox.test")
ggsave(filename = "figure3/twoBreakBoxplot.pdf", plot = p3, height = 5, width = 5, units = "in")
p3
```

#### Regional differences between del-like and dup-like

```{r}
## -------------------------------------------------------------------------
## genic region of two-break events
## -------------------------------------------------------------------------

dir1 <- "/path/to/htmcp/call_integration/output/"
files1 <- grep("genic_test/event_location.txt",list.files(dir1, recursive = T), value = T)
name1 <- gsub("intType/", "", files1)
name1 <- gsub("/genic_test/event_location.txt", "", name1)

reg1 <- NULL
for (i in 1:length(files1)) {
  reg1[[i]] <- read.delim(paste0(dir1, files1[i]), header = F)
}
names(reg1) <- name1
reg1 <- bind_rows(reg1, .id = "event")
reg <- reg1
reg <- reg %>% separate(event, c("sample", "event"), sep = "/")

# put together with the summaryTwo
summaryTwo_sub$region <- reg$V1[match(paste0(summaryTwo_sub$sample, summaryTwo_sub$event), paste0(reg$sample, reg$event))]

## figure
p4 <- ggplot(summaryTwo_sub, aes(x= region,  group=intType)) + 
  geom_bar(aes(y = ..prop.., fill = factor(..x..)), stat="count", colour = "black") +
  geom_text(aes( label = scales::percent(..prop..),
                 y= ..prop.. ), stat= "count", vjust = -.5) +
  labs(y = "% of events", fill=NULL, x = "genomic region") +
    scale_fill_manual(values = c("#f5cac3", "#84a59d", "#f28482")) +
  theme_minimal()+
  facet_grid(~intType) +
  scale_y_continuous(labels = scales::percent) +
  theme(axis.text.y = element_text(colour = "black", size = 12),
        axis.text.x = element_text(colour = "black", size = 12, hjust = 1, angle = 45),
        axis.title = element_text(colour = "black", size = 12, face = "bold"),
        strip.text = element_text(colour = "black", size = 12, face = "bold"),
        legend.text = element_text(size = 12, colour = "black"),
        panel.grid = element_blank(), 
        axis.ticks.y = element_line(),
        axis.line = element_line(),
        legend.position = "none")
ggsave(filename = "figure3/twoBreakEventRegion.pdf", plot = p4, height = 4, width = 7, units = "in")
p4

## p value test between ecDNA vs. deletions/duplications
mat <- summaryTwo_sub %>%
  group_by(intType, region) %>%
  summarise(n = n())

## save table
write.table(summaryTwo_sub, file = "tables/twoBreakIntegrationCharacteristics.txt", quote = F, sep = "\t", col.names = T, row.names = F)

kable(head(summaryTwo_sub))

# n vals
table(summaryTwo_sub$intType)

mat <- as.data.frame(spread(mat, key = intType, value = n))
rownames(mat) <- mat$region
mat <- as.matrix(mat[,-1])
fisher.test(mat)
```

## Multi-breakpoint event summary and assembly

```{r, include=FALSE}
### -------------------------------------------------------------------------------
### MULTI-BREAKPOINT INTEGRATION
### -------------------------------------------------------------------------------

# prepare the dataframe to include teh multi-breakpoint events
catM <- catC[catC$integration_type %in% c("multi-breakpoint_integration", "complex_ecDNA_integration"),]
catM <- separate(catM, col = bp_pair, into = c("bp1", "bp2"), sep = "_", remove = F)
catM <- separate(catM, col = bp1, into = c("bp1_chr", "bp1_pos"), sep = ":", remove = T)
catM <- separate(catM, col = bp2, into = c("bp2_chr", "bp2_pos"), sep = ":", remove = T)
catM$event.id <- paste0(catM$sample, "/", catM$event)

plot_bp_connections <- function(event_id){
    # For each event, find the unique breakpoints, and find the unique chromosomes, and then plot them out 
    event <- catM[catM$event.id == event_id,]
    chrs <- unique(c(event$bp1_chr, event$bp2_chr))
    sites <- unique(c(paste0(event$bp1_chr,":",event$bp1_pos), paste0(event$bp2_chr,":",event$bp2_pos)))
    sitesDF <- data.frame(sites = sites, chr = gsub("\\:.*", "", sites))
    
    # dataframes to be filled
    intSites <- data.frame(chr = gsub("\\:.*", "", sites), site = as.numeric(gsub(".*:", "", sites)), position = NA)
    chrSize <- data.frame(chr = chrs, start = 0, size = NA, intStart = NA, intEnd = NA)
    connect <- event[,c("bp1_chr", "bp1_pos", "bp2_chr", "bp2_pos", "category")]
    connect$bp1_position <- NA
    connect$bp2_position <- NA
    
    for (c in chrs) {
        subsite <- sitesDF$sites[sitesDF$chr == c]
        
        # find the minimum position on the chromosome 
        positions <- as.numeric(gsub(paste0(c,":"), "", subsite))
        minsite <- min(positions)
        maxsite <- max(positions)
        
        # add the length to the chrsize
        len <- maxsite - minsite
        chrSize$intStart[chrSize$chr == c] <- minsite
        chrSize$intEnd[chrSize$chr == c] <- maxsite
        chrSize$size[chrSize$chr == c] <- len/1000
        
        # subtract that value from the positions on that chromosome to zero them
        intSites$position[intSites$chr == c] <- (intSites$site[intSites$chr == c] - minsite)/1000
        
        # adjust the positions on the connections
        connect$bp1_position[connect$bp1_chr == c] <- (as.numeric(connect$bp1_pos[connect$bp1_chr == c]) - minsite)/1000
        connect$bp2_position[connect$bp2_chr == c] <- (as.numeric(connect$bp2_pos[connect$bp2_chr == c]) - minsite)/1000
    }
    
    # count how many connections for each int site
    count <- table(c(connect$bp1_pos, connect$bp2_pos))
    intSites$nConnect <- count[match(intSites$site, names(count))]
    intSites$connect <- ifelse(intSites$nConnect == 1, "one", ifelse(intSites$nConnect == 2, "two", "three_plus"))
    
    # seperate heterologous integrants
    connectA <- connect[connect$category != "heterologous",]
    connectB <- connect[connect$category == "heterologous",]
    
    # make plot
    p <- ggplot() +
        # chromosome bars
        geom_segment(data = chrSize, aes(y = chr, yend = chr, x = start, xend = size), 
                     lineend = "round", color = "lightgrey", size = 3) + 
        geom_point(data = intSites, aes(y = chr, x = position, colour = connect), 
                   size = 3) +
        geom_curve(data = connectA, aes(x = bp1_position, xend = bp2_position, y = bp1_chr, yend = bp2_chr), linetype = 2, size = 0.5, curvature = -0.3, colour = "#fdb714") +
        geom_curve(data = connectB, aes(x = bp1_position, xend = bp2_position, y = bp1_chr, yend = bp2_chr), linetype = 2, size = 0.5, curvature = 0.4, colour = "#219EBC") +
        scale_colour_manual(values = c("black","#BE1E2D", "#ec8992")) +
        theme_bw() +
        labs(x = "position in event (kb)") +
        theme(panel.grid.minor = element_blank(),
              panel.grid.major.y = element_blank(),
              axis.line = element_blank(),
              panel.border = element_blank(),
              axis.ticks = element_blank(),
              axis.text.y = element_blank(),
              axis.text.x = element_text(size = 10, colour = "black"),
              axis.title.x = element_text(size = 12, colour = "black", face = "bold"),
              axis.title.y = element_blank(), legend.position = "none")
    
    p
    
    #dir.create(paste0("figure4/",event))
    
    ggsave(plot = p, filename = paste0("figure4/",event_id,"/plot_connections.pdf"), width = 5, height = 3, create.dir = T)
}
```

#### Plot the connections

```{r}
plot_bp_connections(event_id = "HTMCP-03-06-02238/event2")
plot_bp_connections(event_id = "HTMCP-03-06-02175/event2")
plot_bp_connections(event_id = "HTMCP-03-06-02058/event1")
plot_bp_connections(event_id = "HTMCP-03-06-02267/event1")
plot_bp_connections(event_id = "HTMCP-03-06-02210/event1")
plot_bp_connections(event_id = "HTMCP-03-06-02128/event2")    
plot_bp_connections(event_id = "HTMCP-03-06-02149/event1")   
plot_bp_connections(event_id = "HTMCP-03-06-02428/event1")  
```

## Multi-breakpoint events

```{r, include=FALSE}
meta <- htmcpMetaSave
intOnly$event.id <- paste0(intOnly$sample, '/', intOnly$event)

htmcp_path <- "/path/to/htmcp/call_integration/output"

### HPV METHYLATION

# Find files with HPV methylation by read
Files <- grep("SVsubset.bedpe", list.files(htmcp_path, recursive = TRUE, full.names = TRUE), value = TRUE)

# Extract library names from file paths
event <- gsub(paste0(htmcp_path, "/|/events|_SVsubset.bedpe"), "", Files)

# Import data
bedpe <- lapply(Files, read.delim, header = FALSE, sep = "\t")
names(bedpe) <- event
bedpe <- dplyr::bind_rows(bedpe, .id = "event.id")

# annotated HPV breakpoints
mb <- intOnly[intOnly$type == "multi-breakpoint_integration",]
mb$HPV.clade <- meta$HPV.clade[match(mb$sample, meta$Patient)]

## --------------------------------------------
# SUMMARIZE THE NUMBER OF SV BREAKS IN A EVENT
## --------------------------------------------

svTypes <- bedpe %>% 
    mutate(SV_pair = case_when(
        grepl("chr",V1) & grepl("chr",V4) ~ "human",
        grepl("HPV",V1) & grepl("chr",V4) | grepl("chr",V1) & grepl("HPV",V4) ~ "human_HPV",
        grepl("HPV",V1) & grepl("HPV",V4) ~ "HPV"
    )
)

svTypes$integration_type <- intOnly$type[match(svTypes$event.id, intOnly$event.id)]
svTypes$HPV.type <- intOnly$HPV.type[match(svTypes$event.id, intOnly$event.id)]
svTypes$sample <- intOnly$sample[match(svTypes$event.id, intOnly$event.id)]
svTypes$HPV.clade <- meta$HPV.clade[match(svTypes$sample, meta$Patient)]
svTypes$is.event.transcribed <- intOnly$is.event.transcribed[match(svTypes$event.id, intOnly$event.id)]

# remove the HPV related SVs and replace with the breakpoint calls
nbreaksHuman <- svTypes %>% dplyr::filter(SV_pair == "human" & integration_type == "multi-breakpoint_integration") %>%
  dplyr::group_by(event.id, SV_pair) %>%
  dplyr::summarise(n_breaks = n())

# add the breakpoint calls
nBreaksHPV <- data.frame(event.id = mb$event.id, SV_pair = "human_HPV", n_breaks = mb$nsites)
nbreaks <- rbind(nbreaksHuman, nBreaksHPV)

nbreaksAll <- nbreaks %>%
  dplyr::group_by(event.id) %>%
  dplyr::summarise(n_breaks = sum(n_breaks))

order <- nbreaksAll$event.id[order(nbreaksAll$n_breaks, decreasing = T)]

nbreaks$event.id <- factor(nbreaks$event.id, levels = order)

nbreaksAnno <- gather(mb, variable, value, c("HPV.type", "HPV.clade", "sample", "is.event.transcribed"), factor_key=TRUE) 
nbreaksAnno$event.id <- factor(nbreaksAnno$event.id, order)
nbreaksAnno$variable <- factor(nbreaksAnno$variable, levels = c("is.event.transcribed","HPV.clade", "HPV.type", "sample"))

nbreaks$HPV.type <- intOnly$HPV.type[match(as.character(nbreaks$event.id), intOnly$event.id)]
nbreaks$is.event.transcribed <- intOnly$is.event.transcribed[match(as.character(nbreaks$event.id), intOnly$event.id)]
```

#### figures

```{r}
ann_colors <- list(HPV.clade = c(A7="#B55F8F", A9="#253083", Other="#A9A9A9"),
                   HPV.type = c(HPV16="#3953A4", HPV18="#9768ad", HPV45="#CC138C", HPV82="#369797",
                                HPV52="#0B8DCD", HPV31="#d2ecf9", HPV73="#737474", HPV68="#f3b2d4", HPV97="black", HPV58="#8bafba", HPV59="#ae3030"),
                   is.event.transcribed = c(yes = "#f6851f", no = "#8e9aae"))
p1 <- nbreaks %>% 
    filter(SV_pair == "human_HPV") %>%
    ggplot(aes(x = is.event.transcribed, y = n_breaks, colour = is.event.transcribed)) +
    geom_boxplot(outlier.shape = NA) + 
    geom_jitter(height = 0, width = 0.2, size =3, alpha=0.5) +
    theme_minimal() +
    xlab("HPV transcription status") + 
    ylab("# of HPV breakpoint in event") +
    scale_colour_manual(values = c(ann_colors[["is.event.transcribed"]])) +
    theme(panel.grid = element_blank(), 
          axis.text = element_text(size = 12,colour = "black"),
          axis.title = element_text(size=12, face = "bold", colour = "black"), 
          axis.ticks.y = element_line(),
          axis.line = element_line(), 
          legend.position = "none") +
    stat_compare_means(method = "wilcox")
ggsave(p1, filename = "figure4/nbreaks_transcription.pdf", height = 2.7, width = 2.7, units = "in")
p1

mean(nbreaks$n_breaks[nbreaks$is.event.transcribed == "yes" & nbreaks$SV_pair == "human_HPV"])
mean(nbreaks$n_breaks[nbreaks$is.event.transcribed == "no" & nbreaks$SV_pair == "human_HPV"])
```

```{r}
# find unique colours for the samples
n <- length(unique(nbreaksAnno$value[nbreaksAnno$variable == "sample"]))
qual_col_pals = brewer.pal.info[brewer.pal.info$category == 'qual',]
col_vector = unlist(mapply(brewer.pal, qual_col_pals$maxcolors, rownames(qual_col_pals)))
col = sample(col_vector, n)
names(col) <- unique(mb$sample)

# order the anno data
nbreaksAnno$event.id <- factor(nbreaksAnno$event.id, levels = levels(nbreaks$event.id))
nbreaksAnno <- nbreaksAnno %>% arrange(event.id)
    
meta_colours <- list(values = c(A7="#B55F8F", A9="#253083", Other="#A9A9A9",
                                HPV16="#3953A4", HPV18="#9768ad", HPV45="#CC138C", HPV82="#323636", HPV33="#2ba8be", 
                                HPV52="#0B8DCD", HPV31="#d2ecf9", HPV73="#737474", HPV68="#f3b2d4", HPV97="black", HPV58="#8bafba", HPV59="#ae3030", yes="#f6851f", no="#8e9aae", col))

# sample information
p1 <- ggplot(nbreaksAnno, aes(y = variable, x = event.id, fill = value)) +
    geom_tile(colour = "black") + 
    theme_minimal()+
    scale_fill_manual(values = meta_colours[["values"]]) +
    theme(axis.text.x = element_blank(),
          axis.title = element_blank(),
          axis.text.y = element_text(size = 12, colour = "black"),
          legend.text = element_text(size = 12, colour = "black"),
          legend.title = element_blank(),
          axis.ticks = element_blank(),
          panel.grid.major.x = element_blank(),
          legend.position = "none",
          legend.key.size = unit(0.4, "cm"))

p2 <- ggplot(nbreaks, aes(y = n_breaks, x = event.id, fill = SV_pair)) +
    geom_bar(stat = "identity") +
    theme_minimal() +
    labs(y = "# of breakpoints in the event", x = NULL) +
    scale_fill_manual(values = c("#457b9d","#e63946")) +
    theme(axis.line.x.bottom = element_line(),
          axis.line.y.left = element_line(),
          axis.ticks.y = element_line(),
          panel.grid.major.x = element_blank(),
          panel.grid.minor.x = element_blank(),
          axis.text.y = element_text(size = 12, colour = "black"),
          axis.title = element_text(size = 14, colour = "black"),
          axis.text.x = element_blank(),
          axis.ticks.x = element_blank(),
          legend.position = "none")

plot <- plot_grid(p2, p1, rel_heights = c(3,1), ncol = 1, align = "v", axis = "l")
ggsave(plot, filename = "figure4/numSVBreakpointsEvent.pdf", height = 4, width = 7, units = "in")
plot
```

```{r}
## --------------------------------------------
# CORRELATION PLOT
## --------------------------------------------

nbreaks2 <- spread(nbreaks, SV_pair, n_breaks)
nbreaks2$human[is.na(nbreaks2$human)] <- 0

plot2 <- ggscatter(nbreaks2, x = "human_HPV", y = "human",
                    add = "reg.line",  # Add regressin line
                    add.params = list(color = "#457b9d", fill = "lightgray"), # Customize reg. line
                    conf.int = TRUE, alpha = 0.5) + stat_cor(method = "spearman") +
    labs(x = "# of HPV-human breakpoints", y = "# of human SV breakpoints")
ggsave(plot2, filename = "figure4/hpvSVCorrelation.pdf", height = 3.3, width = 3.3, units = "in")

# save table
write.table(nbreaks2,"tables/multi-breakpoint_svbreaks.txt", sep = "\t", col.names = T, row.names = F, quote = F)

plot2
```


## HPV Adjacent Methylation

#### Clean up the dataframe for figures

```{r, include=FALSE}
### ----------------------------------------------------------
### READ IN DATAFRAMES
### ----------------------------------------------------------

# Event locations
events <- sum
events$id <- paste0(events$sample, "/", events$event)
events <- events[events$event != "none",]

# Event categories 
summary <- intOnly
summary$id <- paste0(summary$sample, "/", summary$event)
```

```{r, include=FALSE}
### ----------------------------------------------------------
### HPV GENE POSITION INFO
### ----------------------------------------------------------

# HPV Gene Info
hpvAll <- read.delim("/path/to/ref/hpv_gff/HPV_all.gff", header = F)
hpv <- hpvAll[hpvAll$V3 == "gene",]
hpvLengths <- hpvAll[hpvAll$V4 == 1 & hpvAll$V3 == "region",]
hpv_info <- strsplit(hpv$V9, ";")
hpv_info <- lapply(hpv_info, function(x){
  x <- x[grep("Name=", x)]
  x <- gsub("Name=", "", x)
  return(x)
})
hpv$gene <- unlist(hpv_info)
hpv <- hpv[,-c(2,3,6,7,8,9)]
colnames(hpv) <- c("genome", "start", "end","gene")
hpv$gene <- gsub("ORF putative ", "", hpv$gene)

# Add Reading Frame
hpv$reading.frame <- ifelse(hpv$gene %in% c("E7","E1","E5","L2"), 1,
                            ifelse(hpv$gene %in% c("E6","E2","L1"), 2, 3))
hpv$position <- hpv$start + (hpv$end - hpv$start)/2

## Create HPV Position Plots
plot1 <- lapply(c("HPV16", "HPV18", "HPV45"), function(i) {
  ggplot(hpv %>% filter(genome == i), aes(xmin = start, xmax = end, ymin = reading.frame - 0.4, ymax = reading.frame + 0.4)) + 
    geom_rect(aes(fill = gene), colour = "black") +
    scale_fill_lancet() +
    geom_text(mapping = aes(x = position, y = reading.frame, label = gene), size = 3, fontface = "bold")+
    scale_x_continuous(breaks = c(seq(0,8000,by=1000)), limits = c(0,8000)) +
    theme(axis.line.y=element_blank(),
          axis.text.y=element_blank(),
          axis.ticks.y=element_blank(),
          axis.title=element_blank(),
          panel.background=element_blank(),
          panel.border=element_blank(),
          panel.grid.major=element_blank(),
          panel.grid.minor=element_blank(),
          plot.background=element_blank(),
          axis.line.x = element_line(size = 0.5),
          axis.text.x = element_text(size = 12, colour = "black"),
          legend.position = "none")
})
```


```{r, include=FALSE}
### ----------------------------------------------------------
### INTEGRATION EVENT METHYLATION DATA
### ----------------------------------------------------------

# Set file paths
htmcp_path <- "/path/to/htmcp/call_integration/output"

# Find event methylation files
eventMethFiles <- grep("event_methyl_freq.tsv", list.files(htmcp_path, recursive = TRUE, full.names = TRUE), value = TRUE)

# Extract sample names from file paths
ontLib <- gsub(paste0(htmcp_path, "/|/methylation/event_methyl_freq.tsv"), "", eventMethFiles)

# Import ont sites
eventMeth <- lapply(eventMethFiles, read.delim, header = TRUE, sep = "\t")
names(eventMeth) <- ontLib
eventMeth <- dplyr::bind_rows(eventMeth, .id = "sample")

# Subset HPV data
eventMethHPV <- eventMeth[grep("HPV", eventMeth$chromosome),]

# Find and remap HPV genes
eventMethHPV$hpv.gene <- NA 
eventMethHPV$E6.start <- NA
for (i in 1:nrow(eventMethHPV)) {
  gene <- hpv$gene[hpv$start < eventMethHPV$start[i] & hpv$end > eventMethHPV$start[i] & hpv$genome == eventMethHPV$chromosome[i]]
  
  eventMethHPV$hpv.gene[i] <- ifelse(length(gene) > 0, paste(gene, collapse = ","),
                                     ifelse(eventMethHPV$start[i] < hpv$start[hpv$genome == eventMethHPV$chromosome[i] & hpv$gene == "E6"] | eventMethHPV$start[i] > hpv$end[hpv$genome == eventMethHPV$chromosome[i] & hpv$gene == "L1"],
                                            "LCR", NA))
  
  eventMethHPV$E6.start[i] <- ifelse(eventMethHPV$start[i] < hpv$end[hpv$genome == eventMethHPV$chromosome[i] & hpv$gene == "L1"], 
                                     eventMethHPV$start[i] - hpv$start[hpv$genome == eventMethHPV$chromosome[i] & hpv$gene == "E6"],
                                     -(hpv$start[hpv$genome == eventMethHPV$chromosome[i] & hpv$gene == "E6"] + 
                                         (hpvLengths$V5[hpvLengths$V1 == eventMethHPV$chromosome[i]] - eventMethHPV$start[i])))
}

# Reorder factor levels
eventMethHPV$chromosome <- factor(eventMethHPV$chromosome, levels = c("HPV16", "HPV18", "HPV45", "HPV82", "HPV52", "HPV58", "HPV33", "HPV31","HPV68", "HPV73","HPV35"))
```


```{r, include=FALSE}
# unintegrated samples
unint_samples <- sum$sample[sum$event == "none"]
unint_samples <- c(unint_samples, "HTMCP-03-06-02205")

# Find event methylation files
hpvFiles <- grep("hpv_methylation_frequency.tsv", list.files(htmcp_path, recursive = TRUE, full.names = TRUE), value = TRUE)

# Extract library names from file paths
hpvMethNames <- gsub(paste0(htmcp_path, "/|/methylation/hpv_methylation_frequency.tsv"), "", hpvFiles)

# Import
hpvMeth <- lapply(hpvFiles, read.delim, header = FALSE, sep = "\t")
hpvMeth <- lapply(hpvMeth, function(df) df[, c(1:3,5:8)])
names(hpvMeth) <- hpvMethNames
hpvMeth <- dplyr::bind_rows(hpvMeth, .id = "sample")
hpvMeth <- hpvMeth[hpvMeth$sample %in% unint_samples,]
colnames(hpvMeth) <- c("sample","chromosome","start","methylated","unmethylated","total.calls","perc.methylated")
hpvMeth$integration.type <- "no_integration_detected"
hpvMeth$id <- hpvMeth$sample
hpvMeth$event <- "event0"

# Find and remap HPV genes
hpvMeth$hpv.gene <- NA 
hpvMeth$E6.start <- NA
for (i in 1:nrow(hpvMeth)) {
  gene <- hpv$gene[hpv$start < hpvMeth$start[i] & hpv$end > hpvMeth$start[i] & hpv$genome == hpvMeth$chromosome[i]]
  
  hpvMeth$hpv.gene[i] <- ifelse(length(gene) > 0, paste(gene, collapse = ","),
                                     ifelse(hpvMeth$start[i] < hpv$start[hpv$genome == hpvMeth$chromosome[i] & hpv$gene == "E6"] | hpvMeth$start[i] > hpv$end[hpv$genome == hpvMeth$chromosome[i] & hpv$gene == "L1"],
                                            "LCR", NA))
  
  hpvMeth$E6.start[i] <- ifelse(hpvMeth$start[i] < hpv$end[hpv$genome == hpvMeth$chromosome[i] & hpv$gene == "L1"], 
                                hpvMeth$start[i] - hpv$start[hpv$genome == hpvMeth$chromosome[i] & hpv$gene == "E6"],
                                     -(hpv$start[hpv$genome == hpvMeth$chromosome[i] & hpv$gene == "E6"] + 
                                         (hpvLengths$V5[hpvLengths$V1 == hpvMeth$chromosome[i]] - hpvMeth$start[i])))
}
```


```{r, include=FALSE}
### ----------------------------------------------------------
### GET THE METHYLATION DATA ADJACENT TO HPV INTEGRATION
### ----------------------------------------------------------

# Get a list of files containing "methylregions.bed"
files <- grep("methylregions.bed", list.files("/path/to/htmcp/call_integration", recursive = TRUE, full.names = TRUE), value = TRUE)

# Extract sample names from file paths
names1 <- gsub("/path/to/htmcp/call_integration/output/|methylation/regions/|/methylregions.bed", "", files)

# Read data from files into a list
mrList <- lapply(files, read.delim, header = FALSE)
names(mrList) <- names1

# Combine all data into one data frame and add an "id" column
mr <- dplyr::bind_rows(mrList, .id = "id")

# Add event categories and other information to the methyl regions data frame
mr$integration.type <- summary$type[match(mr$id, summary$id)]
mr$hpv.type <- summary$HPV.type[match(mr$id, summary$id)]

# Subset event locations data frame to only the events in the methyl regions data frame
eventsSub <- events[events$id %in% mr$id,]

# Add 5' and 3' positions to the event locations data frame
pos <- events %>%
  dplyr::filter(event != "none") %>%
  dplyr::group_by(id) %>%
  dplyr::summarise(up_pos = min(pos),
            down_pos = max(pos))

for (i in 1:nrow(pos)){
  pos$HPVdir[i] <- ifelse(events$HPVpos[events$pos == pos$up_pos[i]] > events$HPVpos[events$pos == pos$down_pos[i]], "forward", "reverse") 
}
pos$HPVdir[pos$id == "HTMCP-03-06-02185/event1"] <- "reverse"
pos$HPVdir[pos$id == "HTMCP-03-06-02179/event3"] <- "reverse"

# Add 5' and 3' positions and HPV direction to the methyl regions data frame
mr$up_hpv_pos <- pos$up_pos[match(mr$id, pos$id)]
mr$down_hpv_pos <- pos$down_pos[match(mr$id, pos$id)]
mr$HPVdir <- pos$HPVdir[match(mr$id, pos$id)]

# Add HPV distance to the methyl regions data frame
mr$hpv.dist <- ifelse(grepl("5", mr$V12), mr$V2 - mr$up_hpv_pos, mr$V2 - mr$down_hpv_pos)

#################

# switch the direction to match the translation direction
mrTln <- mr
mrTln$hpv.dist <- case_when(
  mr$HPVdir == "forward" & mr$V12 ==  "5_upstream" ~ -(abs(mr$hpv.dist)),
  mr$HPVdir == "reverse" & mr$V12 ==  "5_upstream" ~ abs(mr$hpv.dist),
  mr$HPVdir == "forward" & mr$V12 ==  "3_downstream" ~ abs(mr$hpv.dist),
  mr$HPVdir == "reverse" & mr$V12 ==  "3_downstream" ~ -(abs(mr$hpv.dist)),
  mr$HPVdir == "forward" & mr$V12 ==  "5_downstream" ~ -(abs(mr$hpv.dist)),
  mr$HPVdir == "reverse" & mr$V12 ==  "5_downstream" ~ abs(mr$hpv.dist),
  mr$HPVdir == "forward" & mr$V12 ==  "3_upstream" ~ abs(mr$hpv.dist),
  mr$HPVdir == "reverse" & mr$V12 ==  "3_upstream" ~ -(abs(mr$hpv.dist)),
  TRUE ~ mr$hpv.dist
)

## bin the methylation into 500 bp bins
mrTln$bins <- smart_cut(mrTln$hpv.dist,
                        seq(from = -5000, to = 5000, by = 500), 
                        labels = ~paste0(.y[1],':',.y[2]-1), 
                        simplify = FALSE)

allbins <- smart_cut(seq(from = -5000, to = 5000, by = 500),
                     seq(from = -5000, to = 5000, by = 500), 
                     labels = ~paste0(.y[1],':',.y[2]-1), 
                     simplify = FALSE)

# make an average value for each bin
mrAve <- mrTln %>%
  dplyr::group_by(id,bins,V12, integration.type, hpv.type) %>%
  dplyr::summarise(average_methyl = mean(V8))

mrAve$bins <- factor(mrAve$bins, levels = levels(allbins))

```

#### Plot methylation beside HPV

```{r}
### ----------------------------------------------------------
### PLOT THE METHYLATION DATA ADJACENT TO HPV INTEGRATION
### ----------------------------------------------------------

mrAve$is.event.transcribed <- sum$is.event.transcribed[match(mrAve$id, paste0(sum$sample, "/", sum$event))]

mrPlots <- lapply(c("del-like_integration","dup-like_integration"), function(t){
  # Filter mrAve data for ecDNA and deletion integration types
  mrAveSub <- mrAve %>% filter(integration.type == t)
  
  # Order and factor the id variable for ecDNA data
  order <- mrAveSub %>% 
    dplyr::filter(bins %in% allbins[11:13]) %>% 
    dplyr::group_by(id, is.event.transcribed, hpv.type) %>%
    dplyr::summarise(ave = mean(average_methyl)) %>%
    dplyr::arrange(hpv.type, is.event.transcribed, ave) %>% 
    dplyr::distinct(id)
  mrAveSub$id <- factor(mrAveSub$id, levels = order$id)
  
  # Remove NA values for id variable
  mrAveSub <- mrAveSub[!is.na(mrAveSub$id) & !is.na(mrAveSub$bins),]
  
  # Create a plot for data
  plot <- ggplot(mrAveSub, aes(x = bins, y = id, fill = average_methyl)) +
    geom_tile() +
    scale_fill_distiller(palette = "RdBu") +
    theme_bw() +
    facet_grid(hpv.type ~ ., scales = "free", space = "free") +
    labs(fill = "average Methylation", y = "events", x = "distance from HPV integration") +
    theme(axis.text.x = element_text(angle = 60, hjust = 0.5, vjust = 0.5,size = 12, colour = "black"),
          axis.title = element_text(size = 14, face = "bold", colour = "black"),
          panel.grid.major.y = element_blank())
  return(list(order,plot))
}
)

mrPlots2 <- lapply(c("yes","no"), function(t){
    # Filter mrAve data for ecDNA and deletion integration types
    mrAveSub <- mrAve %>% filter(is.event.transcribed == t & grepl("HTMCP", id)) 
    
    # Order and factor the id variable for ecDNA data
    order <- mrAveSub %>% 
        dplyr::filter(bins %in% allbins[11:13]) %>% 
        dplyr::group_by(id, integration.type) %>%
        dplyr::summarise(ave = mean(average_methyl)) %>%
        dplyr::arrange(integration.type, ave) %>% 
        dplyr::distinct(id)
    mrAveSub$id <- factor(mrAveSub$id, levels = order$id)
    
    # Remove NA values for id variable
    mrAveSub <- mrAveSub[!is.na(mrAveSub$id) & !is.na(mrAveSub$bins),]
    
    # Create a plot for data
    plot <- ggplot(mrAveSub, aes(x = bins, y = id, fill = average_methyl)) +
        geom_tile() +
        scale_fill_distiller(palette = "RdBu") +
        theme_bw() +
        facet_grid(integration.type ~ ., scales = "free", space = "free") +
        labs(fill = "average Methylation", y = "events", x = "distance from HPV integration") +
        theme(axis.text.x = element_text(angle = 60, hjust = 0.5, vjust = 0.5,size = 12, colour = "black"),
              axis.title = element_text(size = 14, face = "bold", colour = "black"),
              panel.grid.major.y = element_blank())
    return(list(order,plot))
}
)
mrPlots
```

#### Methylation across the HPV genome

```{r}
### ----------------------------------------------------------
### PLOT METHYLATION ACROSS THE HPV GENOME
### ----------------------------------------------------------

# get the order for the ecDNA and deletion plots
delOrder <- as.data.frame(mrPlots[[1]][1])[,1]
dupOrder <- as.data.frame(mrPlots[[2]][1])[,1]

# Add the event categories and other info to the methyl regions
eventMethHPV$id <- paste0(eventMethHPV$sample, "/", eventMethHPV$event)
eventMethHPV$integration.type <- summary$type[match(eventMethHPV$id, summary$id)]

# match the unintegrated samples
hpvMeth <- hpvMeth[,colnames(eventMethHPV)]

# add to the table 
eventMethHPV <- rbind(eventMethHPV,hpvMeth)

# define the integration types
types <- c("del-like_integration","dup-like_integration","translocation_integration","no_integration_detected")

# plot the HPV methylation for each integration type
hpvPlot <- lapply(types, function(type) {
  if(type == "del-like_integration"){
    eventMethHPV$id = factor(eventMethHPV$id,levels = delOrder)
  } else if (type == "dup-like_integration") {
    eventMethHPV$id = factor(eventMethHPV$id,levels = dupOrder)
  }
  
  ggplot(eventMethHPV %>% dplyr::arrange(chromosome) %>% filter(integration.type == type & !is.na(id)), 
         aes(x = E6.start, y = id, colour = perc.methylated)) +
    geom_point(size = 2) +
    facet_grid(chromosome ~ integration.type, scales = "free", space = "free") +
    theme_bw() + 
    geom_vline(xintercept = 0, linetype = 2, size = 1) +
    scale_color_distiller(palette = "RdBu") + 
    labs(x = "adjusted position", y = "sample", colour = "% methylated") +
    theme(axis.text.x = element_text(colour = "black", size = 11),
          #axis.text.y = element_blank(), 
          axis.title = element_text(colour = "black", size = 12, face = "bold"),
          legend.text = element_text(size = 10, colour = "black"),
          legend.title = element_text(size = 12, colour = "black"),
          panel.grid.minor = element_blank(), 
          axis.ticks.y = element_blank(),
          axis.line = element_line())
})
hpvPlot
```


```{r, include=FALSE}
### ----------------------------------------------------------
### SAVE THE PLOTS 
### ----------------------------------------------------------

# eccDNA integration
ggsave(mrPlots[[1]][[2]], filename = "figure5/del_methylRegions.pdf", width = 6, height = 6, units = "in")
ggsave(hpvPlot[[1]], filename = "figure5/del_HPVmethyl.pdf", width = 6, height = 6, units = "in")

# deletion integration
ggsave(mrPlots[[2]][[2]], filename = "figure5/dup_methylRegions.pdf", width = 6, height = 6, units = "in")
ggsave(hpvPlot[[2]], filename = "figure5/dup_HPVmethyl.pdf", width = 6, height = 6, units = "in")

# translocation integration
ggsave(hpvPlot[[3]], filename = "figure5/translocation_HPVmethyl.pdf", width = 8, height = 3, units = "in")

# unintegrated 
ggsave(hpvPlot[[4]], filename = "figure5/unintegrated_HPVmethyl.pdf", width = 8, height = 3, units = "in")

### ----------------------------------------------------------
### SAVE THE TABLES 
### ----------------------------------------------------------

# methyl regions
mrAveSave1 <- mrAve[mrAve$integration.type %in% c("del-like_integration"),]
mrAveSave2 <- mrAve[mrAve$integration.type %in% c("dup-like_integration"),]

delOrderDf <- data.frame(name=delOrder, order=1:length(delOrder))
delOrderDf$is.transcribed <- events$is.event.transcribed[match(delOrderDf$name, paste0(events$sample, "/", events$event))]
dupOrderDf <- data.frame(name=dupOrder, order=1:length(dupOrder))
dupOrderDf$is.transcribed <- events$is.event.transcribed[match(dupOrderDf$name, paste0(events$sample, "/", events$event))]

mrAveSave1$id.number <- delOrderDf$order[match(mrAveSave1$id, delOrderDf$name)]
mrAveSave2$id.number <- dupOrderDf$order[match(mrAveSave2$id, dupOrderDf$name)]

mrAveSave <- rbind(mrAveSave1,mrAveSave2)
mrAveSave <- mrAveSave[complete.cases(mrAveSave),]

write.table(mrAveSave, file = "tables/methylationAdjacentRegions.txt",
            quote = F, col.names = T, row.names = F, sep = "\t")

# methyl HPV
eventMethHPVSave1 <- eventMethHPV[eventMethHPV$integration.type %in% c("del-like_integration"),]     
eventMethHPVSave2 <- eventMethHPV[eventMethHPV$integration.type %in% c("dup-like_integration"),]
eventMethHPVSave4 <- eventMethHPV %>% dplyr::arrange(chromosome) %>% filter(integration.type == "translocation_integration" & !is.na(id))
eventMethHPVSave5 <- eventMethHPV %>% dplyr::arrange(chromosome) %>% filter(integration.type == "no_integration_detected" & !is.na(id))

eventMethHPVSave <- rbind(eventMethHPVSave1, eventMethHPVSave2, eventMethHPVSave4,eventMethHPVSave5)

write.table(eventMethHPVSave, 
            file = "tables/methylationHPVRegions.txt",
            quote = F, col.names = T, row.names = F, sep = "\t")
```

## Transcription and Local Methylation

```{r, include=FALSE}
### ----------------------------------------------------------
### RPKM OF TRANSCRIPTION IN UNMETHYLATED/METHYLATED REGIONS
### ----------------------------------------------------------

readcount <- read.delim("/path/to/htmcp/illumina_call_integration_rna/tables/allHTMCPupdownRegionsCoverage.txt", header = F)
nmappedreads <- read.delim("/path/to/htmcp/illumina_call_integration_rna/tables/nmappedreadsHTMCP.txt", header = F)
#regions <- read.delim("/path/to/htmcp/illumina_call_integration_rna/tables/allHTMCPupdownRegions.bed", header = F)
samplenames <- read.delim("/path/to/htmcp/illumina_call_integration_rna/tables/allHTMCPupdownRegionsBamSamples.txt", header = F)
samplenames <- gsub("output/|/star/hpvRNAAligned.out.sorted.bam", "", samplenames$V1)
nmappedreadsSample <- read.delim("/path/to/htmcp/illumina_call_integration_rna/tables/nmappedreadsHTMCPSamples.txt", header = F)
nmappedreadsSample <- gsub("output/|/star/nmappedreads.txt", "", nmappedreadsSample$V1)
#readcount <- cbind(regions[,1:4], readcount[,4:ncol(readcount)])
colnames(readcount) <- c("chr", "start", "stop", "region", samplenames)
nmappedreads$sample <- samplenames

# add the sample that the region came from
readcount$id <- mr$id[match(paste0(readcount$chr, readcount$start), paste0(mr$V9, mr$V10))]
readcount$HPVdir <- mr$HPVdir[match(paste0(readcount$chr, readcount$start), paste0(mr$V9, mr$V10))]
readcount$integration.type <- mr$integration.type[match(paste0(readcount$chr, readcount$start), paste0(mr$V9, mr$V10))]
readcount$hpv.type <- mr$hpv.type[match(paste0(readcount$chr, readcount$start), paste0(mr$V9, mr$V10))]
readcount$sample <- gsub("/.*", "", readcount$id)
#readcount <- readcount[complete.cases(readcount),]

# determine the upstream/downstream direction relative to HPV
readcount$position <- case_when(
  readcount$HPVdir == "forward" & readcount$region ==  "5_upstream" ~ "upstream",
  readcount$HPVdir == "reverse" & readcount$region ==  "5_upstream" ~ "downstream",
  readcount$HPVdir == "forward" &readcount$region ==  "3_downstream" ~ "downstream",
  readcount$HPVdir == "reverse" & readcount$region ==  "3_downstream" ~ "upstream",
  readcount$HPVdir == "forward" & readcount$region ==  "5_downstream" ~ "upstream",
  readcount$HPVdir == "reverse" & readcount$region ==  "5_downstream" ~ "downstream",
  readcount$HPVdir == "forward" & readcount$region ==  "3_upstream" ~ "downstream",
  readcount$HPVdir == "reverse" & readcount$region ==  "3_upstream" ~ "upstream",
  TRUE ~ "upstream"
)

readcount <- readcount[complete.cases(readcount),]

# Covert to RPKM
rpkm <- readcount
for (i in samplenames) {
  nmapped <- nmappedreads$V1[nmappedreads$sample == i]/1000000
  rpkm[,i] <- ((rpkm[,i])+1/nmapped)/5000
}

# take out the other unused samples
subsamples <- samplenames[samplenames %in% htmcpMeta$Patient]
rpkm_mat <- rpkm[,subsamples]

# scale the rpkm values
z_score <- as.data.frame(t((apply(rpkm_mat[,subsamples], 1, scale))))
mean <- as.data.frame((apply(rpkm_mat[,subsamples], 1, mean)))
median <- as.data.frame((apply(rpkm_mat[,subsamples], 1, median)))
colnames(z_score) <- subsamples
z_score <- cbind(rpkm[,c("chr","start","stop","region","id","HPVdir","integration.type","hpv.type","sample","position")],z_score)
z_score$zscore <- NA
z_score$rpkm <- NA
for (i in 1:nrow(z_score)) {
  s <- z_score$sample[i]
  z <- z_score[i,s]
  r <- rpkm[i,s]
  z_score$zscore[i] <- z
  z_score$rpkm[i] <- r
}
z_score <- z_score[,c("chr","start","stop","region","id","HPVdir","integration.type","hpv.type","sample","position","zscore","rpkm")]
z_score$mean <- mean$`(apply(rpkm_mat[, subsamples], 1, mean))`
z_score$median <- median$`(apply(rpkm_mat[, subsamples], 1, median))`
z_score$foldchange <- z_score$rpkm / z_score$median
tnscpt <- z_score

# add methylation values 
aveMethyl <- mrAve %>%
  filter(bins %in% unique(as.character(mrAve$bins))[6:15]) %>%
  group_by(id,V12) %>%
  summarise(aveMethyl = mean(average_methyl))

tnscpt$aveMethyl <- aveMethyl$aveMethyl[match(paste0(tnscpt$id, tnscpt$region), paste0(aveMethyl$id, aveMethyl$V12))]

# events that have demethylated upstreams
toosmall <- unique(tnscpt$id[tnscpt$region == "inside"])
tnscpt <- tnscpt %>% filter(!id %in% toosmall)
demethyl <- unique(tnscpt$id[tnscpt$aveMethyl < 0.25 & tnscpt$position == "downstream"])
tnscpt$methyl_status <- ifelse(tnscpt$id %in% demethyl, "demethylated", "methylated")

# indicate if the event is transcribed or not
tnscpt$is.transcribed <- events$is.event.transcribed[match(tnscpt$id, paste0(events$sample, "/", events$event))]

```

#### Transcription/methylation plots

```{r}
give.n <- function(x){
    return(c(y = median(x)*1.05, label = length(x))) 
    # experiment with the multiplier to find the perfect position
}

kable(head(tnscpt))

tplot1 <- ggplot(tnscpt %>% filter(position == "downstream"), aes(x = methyl_status, y = log2(foldchange), fill = methyl_status)) +
    geom_boxplot(outlier.shape = NA) + 
    geom_jitter(height = 0, width = 0.2, size =3, alpha=0.5) +
    #facet_grid(~ integration.type) +
    theme_minimal() +
    scale_fill_manual(values = c("#2166AC","#B2182B"))+
    xlab("methylation status") + 
    ylab("log2(sample/median)") +
    theme(panel.grid.minor = element_blank(), 
          axis.text = element_text(size = 13, colour = "black"),
          axis.title = element_text(size=14, face = "bold"), 
          axis.ticks.y = element_line(),
          axis.line = element_line(), 
          legend.position = "none") +
  stat_compare_means(method = "wilcox.test")
ggsave(tplot1, filename = "figure5/methylvsdemethylFC.pdf", width = 3, height = 3, units = "in")
tplot1

tplot2 <- ggplot(tnscpt %>% filter(position == "downstream"), aes(x = methyl_status, y = log10(rpkm), fill = methyl_status)) +
    geom_boxplot(outlier.shape = NA) + 
    geom_jitter(height = 0, width = 0.2, size =3, alpha=0.5) +
    theme_minimal() +
    scale_fill_manual(values = c("#2166AC","#B2182B"))+
    xlab("methylation status") + 
    ylab("log10(RPKM)") +
    stat_summary(fun.data = give.n, geom = "text", fun.y = median, 
                 position = position_dodge(width = 0.75)) +
    theme(panel.grid.minor = element_blank(), 
          axis.text = element_text(size = 13, colour = "black"),
          axis.title = element_text(size=14, face = "bold"), 
          axis.ticks.y = element_line(),
          axis.line = element_line(), 
          legend.position = "none") +
    stat_compare_means(method = "wilcox.test")
ggsave(tplot2, filename = "figure5/methylvsdemethylRPKM.pdf", width = 3, height = 3, units = "in")
tplot2

tplot3 <- ggplot(tnscpt  %>% filter(position == "downstream"), aes(x = is.transcribed, y = log10(rpkm), fill = is.transcribed)) +
    geom_boxplot(outlier.shape = NA) + 
    geom_jitter(height = 0, width = 0.2, size =3, alpha=0.5) +
    theme_minimal() +
    scale_fill_manual(values = c("#8d99ae", "#fb8500"))+
    xlab("HPV transcription status") + 
    ylab("log10(RPKM)") +
    stat_summary(fun.data = give.n, geom = "text", fun.y = median, 
                 position = position_dodge(width = 0.75)) +
    theme(panel.grid.minor = element_blank(), 
          axis.text = element_text(size = 13, colour = "black"),
          axis.title = element_text(size=14, face = "bold"), 
          axis.ticks.y = element_line(),
          axis.line = element_line(), 
          legend.position = "none") +
    stat_compare_means(method = "wilcox.test")
ggsave(tplot3, filename = "figure5/transcribedvsnotRPKM.pdf", width = 3, height = 3, units = "in")
tplot3

tplot4 <- ggplot(tnscpt  %>% filter(position == "downstream"), aes(x = is.transcribed, y = aveMethyl, fill = is.transcribed)) +
    geom_boxplot(outlier.shape = NA) + 
    geom_jitter(height = 0, width = 0.2, size =3, alpha=0.5) +
    theme_minimal() +
    scale_fill_manual(values = c("#8d99ae", "#fb8500"))+
    xlab("HPV transcription status") + 
    ylab("average methylation (<2500bp)") +
    stat_summary(fun.data = give.n, geom = "text", fun.y = median, 
                 position = position_dodge(width = 0.75)) +
    theme(panel.grid.minor = element_blank(), 
          axis.text = element_text(size = 13, colour = "black"),
          axis.title = element_text(size=14, face = "bold"), 
          axis.ticks.y = element_line(),
          axis.line = element_line(), 
          legend.position = "none") +
    stat_compare_means(method = "wilcox.test")
ggsave(tplot4, filename = "figure5/transcribedvsnotMETHYL.pdf", width = 3, height = 3, units = "in")
tplot4

tplot5 <- ggplot(tnscpt %>% filter(position == "downstream"), aes(x = aveMethyl, y = log10(rpkm))) +
    geom_point(size =3, alpha=0.5, aes(colour = is.transcribed)) + 
    geom_smooth(method='lm') +
    scale_colour_manual(values = c("#8d99ae", "#fb8500"))+
    theme_bw() +
    xlab("methylation status") + 
    ylab("log10(RPKM)") +
    theme(panel.grid.minor = element_blank(), 
          axis.text = element_text(size = 13, colour = "black"),
          axis.title = element_text(size=14, face = "bold"), 
          axis.ticks.y = element_line(),
          axis.line = element_line(), 
          legend.position = "none") +
    stat_cor(method = "pearson", label.x=0.45)
ggsave(tplot5, filename = "figure5/transcriptvsmethyl_corr.pdf", width = 3, height = 3, units = "in")
tplot5

tplot6 <- ggplot(tnscpt, aes(x = position, y = log10(rpkm), fill = position)) +
    geom_boxplot(outlier.shape = NA) + 
    geom_jitter(height = 0, width = 0.2, size =3, alpha=0.5) +
    theme_minimal() +
    facet_wrap(~ methyl_status)+
    scale_fill_manual(values = c("#2166AC","#B2182B"))+
    xlab("position relative to HPV transcription") + 
    ylab("log10(RPKM)") +
    stat_summary(fun.data = give.n, geom = "text", fun.y = median, 
                 position = position_dodge(width = 0.75)) +
    theme(panel.grid.minor = element_blank(), 
          axis.text = element_text(size = 13, colour = "black"),
          axis.title = element_text(size=14, face = "bold"), 
          axis.ticks.y = element_line(),
          axis.line = element_line(), 
          legend.position = "none") +
    stat_compare_means(method = "wilcox.test")
ggsave(tplot6, filename = "figure5/upvsdownRPKM.pdf", width = 5, height = 3, units = "in")
tplot6

ehpvH <- ehpv[paste0(ehpv$sample, "/", ehpv$event) %in% tnscpt$id,]

distplot <- ggplot(ehpvH, aes(x=distance/1000, fill = is.max.site)) +
    geom_histogram(bins = 50) +
    facet_grid(is.max.site ~ ., scales = "free_y") +
    theme_minimal() +
    scale_fill_manual(values = c("#fb8500","#8d99ae"))+
    xlab("distance from HPV (kb)") + 
    ylab("number of RNA HPV/human junctions") +
    theme(axis.text = element_text(size = 13, colour = "black"),
          axis.title = element_text(size=14, face = "bold"), 
          axis.ticks.y = element_line(),
          axis.line = element_line(), 
          legend.position = "none") 
ggsave(distplot, filename = "figure5/transcribedDistHist.pdf", width = 3, height = 3, units = "in")
distplot
```

## Allelic methylation at HPV integration events

```{r, include=FALSE}
files1 <- grep("diff_meth.csv", list.files("/path/to/htmcp/call_integration/output", 
                                                  recursive = T, full.names = T),value = T)

files2 <- grep("hpv_phaseblock_hp.txt", list.files("/path/to/htmcp/call_integration/output", 
                                             recursive = T, full.names = T),value = T)

files3 <- grep("dmr_dist_hpv.bed", list.files("/path/to/htmcp/call_integration/output", 
                                                     recursive = T, full.names = T),value = T)

# get the sample names
names1 <- gsub("/path/to/htmcp/call_integration/output/|/methylation/diff_meth.csv", "", files1)
names2 <- gsub("/path/to/htmcp/call_integration/output/|/event_phase/|/hpv_phaseblock_hp.txt", "", files2)
names3 <- gsub("/path/to/htmcp/call_integration/output/|/event_phase/|/dmr_dist_hpv.bed", "", files3)

events <- strsplit(names2, "event")
```

```{r, include=FALSE}
### MAKE THE FUNCTION
generatePlotDF <- function(sample, event){
  dmrPath <- grep(sample, files1, value = T)
  pbPath <- grep(event, files2, value = T)
  
  # dmrs
  dmr <- read.delim(dmrPath, header = T)
  
  # HPV phaseblock
  hpv <- read.delim(pbPath, header = F)
  
  if(ncol(hpv) == 10){
    colnames(hpv) <- c("hpvChr", "hpvStart", "hpvEnd", "hpvSites", "id", "pbChr", "pbStart", "pbEnd", "pbSize", "HP")
    hpv$midpoint <- (hpv$hpvEnd+hpv$hpvStart)/2
    hpv$hpvDistStart <- hpv$pbStart - hpv$midpoint
    hpv$hpvDistEnd <- hpv$pbEnd - hpv$midpoint
    
    # convert to distance from HPV
    dmrChr <- dmr %>% filter(chr == hpv$pbChr[1])
    dmrChr$hpvDistStart <- dmrChr$start-hpv$midpoint[1]
    dmrChr$hpvDistEnd <- dmrChr$end-hpv$midpoint[1]
    
    # subset dmrs to the phase block with HPV
    dmrHPV <- dmr %>% filter(chr == hpv$pbChr[1], start > hpv$pbStart[1], end < hpv$pbEnd[1])
    
    # convert to distance from HPV
    dmrHPV$hpvDistStart <- dmrHPV$start-hpv$midpoint[1]
    dmrHPV$hpvDistEnd <- dmrHPV$end-hpv$midpoint[1]
    
    if (hpv$HP[1] == "HP1"){
      colnames(dmrHPV)[6:7] <- c("hpv", "non.HPV")
    } else{
      colnames(dmrHPV)[6:7] <- c("non.HPV", "hpv")
    }
    
    # plot the HPV haplotype vs the other haplotype
    dmrHPV$diff.Methy.Dir <- ifelse(dmrHPV$hpv > dmrHPV$non.HPV, abs(dmrHPV$diff.Methy), -(abs(dmrHPV$diff.Methy)))
    
    # subset to 200kb on either side
    dmrHPV <- dmrHPV[dmrHPV$hpvDistStart > -500000 & dmrHPV$hpvDistEnd < 500000,]
    
    # determine the missing regions of the phase blocks
    if(hpv$hpvDistStart[1] > -500000){
      up <- data.frame(start=-500000,end=hpv$hpvDistStart[1])
    } else{
      up <- NULL
    }
    
    if(hpv$hpvDistEnd[1] < 500000){
      down <- data.frame(start=hpv$hpvDistEnd[1],end=500000)
    } else{
      down <- NULL
    }
    
    ## average methylation in DMRs
    
    h1 <- mean(dmrHPV$non.HPV)
    h2 <- mean(dmrHPV$hpv)
    meth <- ifelse(h1 < h2, abs(h2-h1), -abs((h1-h2)))
    
    return(list(dmrHPV, hpv, up, down, meth,dmrChr)) 
  }
  
}
```

```{r, include=FALSE}
### RUN THE FUNCTION
allEvents <- lapply(events, function(x){
  generatePlotDF(sample = x[1], event = x[2])
})

### NAME THE EVENTS
lab <- lapply(events, function(x){
  event <- paste0("event", x[2])
  l <- paste0(x[1], ":", event)
  return(l)
})

lab <- as.data.frame(t(rbind(lab)))
names(allEvents) <- lab$lab
```

```{r, include=FALSE}
### ----------------------------------------------------------
### GET THE FILES FOR THE DMR DENSITY
### ----------------------------------------------------------

files3 <- grep("densityHPVBins.txt", list.files("/path/to/htmcp/call_integration/output", 
                                                  recursive = T, full.names = T),value = T)

files4 <- grep("dmrHotspotIntersectHPV.bed", list.files("/path/to/htmcp/call_integration/output", 
                                                          recursive = T, full.names = T),value = T)

files5 <- grep("densityDMRHotspotsRegions.sorted.bed", list.files("/path/to/htmcp/call_integration/output", 
                                                                    recursive = T, full.names = T),value = T)

# get the sample names
names1 <- gsub("/path/to/htmcp/call_integration/output/|/methylation/densityHPVBins.txt", "", files3)
names2 <- gsub("/path/to/htmcp/call_integration/output/|/methylation/dmrHotspotIntersectHPV.bed", "", files4)

dsHPV <- list()
for (f in 1:length(files3)) {
  file <- files3[f]
  df <- read.delim(file, header = T)
  dsHPV[[f]] <- df
}
names(dsHPV) <- names1
dsHPV <- bind_rows(dsHPV, .id = "sample")
dsHPV$region <- paste0(dsHPV$sample, ":", dsHPV$sites)

intHPV <- list()
for (f in 1:length(files4)) {
  file <- files4[f]
  df <- read.delim(file, header = F)
  intHPV[[f]] <- df
}
names(intHPV) <- names2
intHPV <- bind_rows(intHPV, .id = "sample")
intHPV$region <- paste0(intHPV$sample, ":", intHPV$V4)
intHPV <- intHPV[intHPV$V5 != ".",]
intHPV$DMR.size <- intHPV$V7 - intHPV$V6

### The size distribution of HPV hotspots
summary(intHPV$DMR.size)
intHPV$test <- "DMR_HPV"

allDMR <- list()
for (f in 1:length(files5)) {
  file <- files5[f]
  df <- read.delim(file, header = F)
  allDMR[[f]] <- df
}
names(allDMR) <- names2
allDMR <- bind_rows(allDMR, .id = "sample")
allDMR$DMR.size <- allDMR$V3 - allDMR$V2 

### The size distribution of all hotspots
summary(allDMR$DMR.size)
allDMR$test <- "all"
dmrSizeDF <- rbind(allDMR, intHPV[,c(1:4,11,12)])

```


```{r, include=FALSE}
dsHPVsub <- dsHPV[dsHPV$bin_type == "HPV",]
dsHPVsub <- dsHPVsub %>% arrange(dsNorm)
dsHPV$region <- factor(dsHPV$region, levels = dsHPVsub$region)

myPalette <- colorRampPalette(brewer.pal(11, "Greys"))
heat <- ggplot(dsHPV %>% filter(region %in% intHPV$region), aes(x = as.factor(bin_num), y = region, fill = dsNorm)) + 
  geom_tile() +
  scale_fill_gradientn(colours = myPalette(100), limits = c(0, 1)) +
  geom_vline(xintercept = 301, colour = "red", linetype=2) +
  theme(axis.text = element_blank(),
        axis.title = element_blank(),
        axis.ticks = element_blank())
```

#### DMR hotspot size

```{r}
pSize <- ggplot(dmrSizeDF, aes(y = DMR.size, x = test)) +
  geom_violin() +
  #geom_jitter(height = 0, width = 0.1, size =2, alpha=0.5) +
  theme_bw() +
  labs(y = "DMR hotspot size", x = NULL) +
  theme(axis.text.y = element_text(size = 10, colour = "black"),
        axis.text.x = element_blank(),
        axis.ticks.x = element_blank(),
        axis.title = element_text(size = 12, colour = "black", face = "bold"))

pSize <- ggplot(dmrSizeDF %>% filter(V1 != "chrX"), aes(x = DMR.size/1000000, colour = test)) +
  geom_density(size = 1) +
  theme_bw() +
  scale_colour_manual(values = c("grey", "#ef233c")) +
  labs(x = "DMR hotspot size (Mb)", colour = NULL) +
  xlim(0,30)+
  geom_vline(xintercept = median(dmrSizeDF$DMR.size[dmrSizeDF$test == "DMR_HPV"])/1000000, linetype = 2, colour = "#ef233c")+
  geom_vline(xintercept = median(dmrSizeDF$DMR.size[dmrSizeDF$test == "all"])/1000000, linetype = 2, colour = "grey")+
  theme(axis.text.x = element_text(size = 10, colour = "black"),
        axis.text.y = element_blank(),
        axis.ticks.y = element_blank(),
        panel.grid.minor.y = element_blank(), panel.grid.major.y = element_blank(),
        axis.title = element_text(size = 12, colour = "black", face = "bold")) 

summary(dmrSizeDF$DMR.size[dmrSizeDF$V1 != "chrX" & dmrSizeDF$test == "all"])
summary(dmrSizeDF$DMR.size[dmrSizeDF$V1 != "chrX" & dmrSizeDF$test == "DMR_HPV"])

ggsave(plot = pSize, filename = "figure6/DMRHPVHotspotSize.pdf", width = 4, height = 5, units = "in")
pSize
```


```{r, include=FALSE}
types <- intOnly

# get the total number of each event
tot <- types %>%
  group_by(type) %>%
  summarise(n = n())

# match the HPV DMRs with events
intHPV$event <- sum$event[match(paste0(intHPV$sample,gsub("\\,.*","", intHPV$V4)), paste0(sum$sample,sum$HPV.site))]
intHPV$integration_type <- types$type[match(paste0(intHPV$sample,intHPV$event), paste0(types$sample,types$event))]
intHPV$total_type <- tot$n[match(intHPV$integration_type, tot$type)]
intHPV$integration_type <- gsub("_integration", "", intHPV$integration_type)
intHPV$HPV.type <- sum$HPVchr[match(intHPV$sample, sum$sample)]
intHPV$is.event.transcribed <- sum$is.event.transcribed[match(paste0(intHPV$sample,intHPV$event), paste0(sum$sample,sum$event))]

type_perc <- intHPV %>%
  group_by(integration_type) %>%
  summarise(perc=n()/unique(total_type))

type_perc$integration_type <- factor(type_perc$integration_type, levels = type_perc$integration_type[order(type_perc$perc, decreasing = T)])
type_perc

# event types that effect methylation
intHPV$integration_type <- ifelse(is.na(intHPV$integration_type), "unmatched", intHPV$integration_type)
intHPV$integration_type <- factor(intHPV$integration_type, 
                                  levels = names(summary(as.factor(intHPV$integration_type))[rev(order(summary(as.factor(intHPV$integration_type))))]))


ptypes1 <- ggplot(intHPV, aes(x = integration_type)) +
  geom_bar() +
  theme_bw() + 
  #ylim(0,13) +
  labs(x = "integration type of HPV-overlapped DMR hotspots") +
  theme(axis.title = element_text(size = 14, colour = "black", face = "bold"),
        axis.text = element_text(size = 12, colour = "black"))
ptypes2 <- ggplot(type_perc, aes(x = integration_type, y = perc)) +
  geom_bar(stat = "identity") +
  theme_bw() + 
  labs(x = "integration type of HPV-overlapped DMR hotspots", y = "percent of events") +
  theme(axis.title = element_text(size = 14, colour = "black", face = "bold"),
        axis.text = element_text(size = 12, colour = "black"))
ggsave(plot = ptypes2, filename = "figure6/DMRHPVHotspotTypesPerc.pdf", width = 4, height = 4, units = "in")
ggsave(plot = ptypes1, filename = "figure6/DMRHPVHotspotTypes.pdf", width = 8, height = 6, units = "in")
```

```{r, include=FALSE}
### ----------------------------------------------------------
### SUBSET FOR THE SIGNIFICANT EVENTS
### ----------------------------------------------------------

intHPV$event.id <- paste0(intHPV$sample, ":", intHPV$event, "_", intHPV$V1, "_", intHPV$V2)
subEvents <- allEvents[-grep(pattern = "chrX",names(allEvents))]

sigEvents <- subEvents[names(subEvents) %in% intHPV$event.id]

# find order
methyl <- lapply(sigEvents, function(x){
  methyl <- x[[5]]
  methylDF <- data.frame(aveMethyl = methyl)
  return(methylDF)
})
m <- bind_rows(methyl, .id = "id")
m <- arrange(m, aveMethyl)

sigEvents <- sigEvents[m$id]

### ----------------------------------------------------------
### ADD OTHER INFO
### ----------------------------------------------------------

m$status <- ifelse(m$aveMethyl > 0.25, "methylated", ifelse(m$aveMethyl < -0.25, "unmethylated", "variable"))
m$int.type <- intHPV$integration_type[match(m$id, intHPV$event.id)]
m$event <- intHPV$event[match(m$id, intHPV$event.id)]
m$sample <- intHPV$sample[match(m$id, intHPV$event.id)]
m$HPV.type <- intHPV$HPV.type[match(m$id, intHPV$event.id)]
m$DMR.size <- intHPV$DMR.size[match(m$id, intHPV$event.id)]
m$is.event.transcribed <- intHPV$is.event.transcribed[match(m$id, intHPV$event.id)]
m$event.loci  <- paste0(m$sample, ":", m$event)
m$nevents <- sumAll$events[match(m$sample, sumAll$sample)]
```


```{r, include=FALSE}
### ----------------------------------------------------------
### DMR P VALUES
### ----------------------------------------------------------

files7 <-grep("/pvalue.txt", list.files("/path/to/htmcp/call_integration/output", 
                                                   recursive = T, full.names = T),value = T)
files7_1Mb <- grep("dmr_permute_1Mb", files7,value = T)
files7_500kbup <- grep("dmr_permute_500kbup", files7,value = T)
files7_500kbdown <- grep("dmr_permute_500kbdown", files7,value = T)
files7_hotspot <- files7[!files7 %in% c(files7_1Mb,files7_500kbup, files7_500kbdown)]
names_1Mb <- gsub("/path/to/htmcp/call_integration/output/|/event_phase|/dmr_permute_1Mb/pvalue.txt", "", files7_1Mb)
names_500kbup <- gsub("/path/to/htmcp/call_integration/output/|/event_phase|/dmr_permute_500kbup/pvalue.txt", "", files7_500kbup)
names_500kbdown <- gsub("/path/to/htmcp/call_integration/output/|/event_phase|/dmr_permute_500kbdown/pvalue.txt", "", files7_500kbdown)
names_hotspot <- gsub("/path/to/htmcp/call_integration/output/|/event_phase|/dmr_permute/pvalue.txt", "", files7_hotspot)

dmrP1 <- list()
for (f in 1:length(files7_1Mb)) {
  file <- files7_1Mb[f]
  df <- read.delim(file, header = T)
  dmrP1[[f]] <- df
}
names(dmrP1) <- names_1Mb
dmrP1 <- bind_rows(dmrP1, .id = "id")
dmrP1$region <- "region_1Mb"

dmrP2 <- list()
for (f in 1:length(files7_500kbup)) {
    file <- files7_500kbup[f]
    df <- read.delim(file, header = T)
    dmrP2[[f]] <- df
}
names(dmrP2) <- names_500kbup
dmrP2 <- bind_rows(dmrP2, .id = "id")
dmrP2$region <- "region_500kb_up"

dmrP3 <- list()
for (f in 1:length(files7_500kbdown)) {
    file <- files7_500kbdown[f]
    df <- read.delim(file, header = T)
    dmrP3[[f]] <- df
}
names(dmrP3) <- names_500kbdown
dmrP3 <- bind_rows(dmrP3, .id = "id")
dmrP3$region <- "region_500kb_down"

dmrP4 <- list()
for (f in 1:length(files7_hotspot)) {
    file <- files7_hotspot[f]
    df <- read.delim(file, header = T)
    dmrP4[[f]] <- df
}
names(dmrP4) <- names_hotspot
dmrP4 <- bind_rows(dmrP4, .id = "id")
dmrP4$region <- "hotspot"

# put the regions all together
dmr_regions <- rbind(dmrP2, dmrP3)

# adjusted p value
dmr_regions <- dmr_regions %>%
    group_by(id) %>%
    mutate(pval_adjusted = p.adjust(pval, method = "BH")) %>%  # Benjamini-Hochberg adjustment
    ungroup()

# classify events as significant both directions or one sided significant
sig_dir <- dmr_regions %>%
    select(id, sample, event, region, pval_adjusted) %>%
    pivot_wider(names_from = region, values_from = pval_adjusted) %>%
    mutate(significant_region = case_when(
        region_500kb_up < 0.05 & region_500kb_down < 0.05 ~ "both_directions",
        region_500kb_up < 0.05 & region_500kb_down > 0.05 ~ "one_direction_up",
        region_500kb_up > 0.05 & region_500kb_down < 0.05 ~ "one_direction_down",
        region_500kb_up > 0.05 & region_500kb_down > 0.05 ~ "none"))

sig_dir$id <- gsub("/", ":",sig_dir$id)
sig_dir$event_name <- gsub("_.*", "", sig_dir$event)
sig_dir$is.event.transcribed <- sum$is.event.transcribed[match(paste0(sig_dir$sample, sig_dir$event_name), paste0(sum$sample, sum$event))]

# sig event IDs
sig_event_ids <- sig_dir$id[sig_dir$significant_region != "none"]

# add pvalue to table
m$pval_up <- sig_dir$region_500kb_up[match(m$id,sig_dir$id)]
m$pval_down <- sig_dir$region_500kb_down[match(m$id,sig_dir$id)]
m$significant_region <- sig_dir$significant_region[match(m$id,sig_dir$id)]
m$significant_region_simple <- ifelse(m$significant_region %in% c("one_direction_down","one_direction_up"), "one_direction", m$significant_region)
m$significant_region_simple <- factor(m$significant_region_simple, levels = c("one_direction","none", "both_directions"))
# add number 
m$number <- 1:nrow(m)

# rearrange number to match figure
m <- m %>%
    arrange(significant_region_simple, number)

#give new number
m$number <- as.character(1:nrow(m))

```

#### DMR heatmap

```{r}
## new code
alldmrs <- lapply(sigEvents, function(x){
  df <- x[[6]]
  return(df)
})
dmrs <- bind_rows(alldmrs, .id = "event.id")

dmrsFilt <- dmrs[abs(dmrs$hpvDistStart) < 10000000 & abs(dmrs$hpvDistEnd) < 10000000,]
dmrsFilt$region <- intHPV$region[match(dmrsFilt$event.id, intHPV$event.id)]
dmrsFilt <- dmrsFilt[dmrsFilt$event.id %in% m$id,]
dmrsFilt$event.id <- factor(dmrsFilt$event.id, levels = m$id)
intDF <- data.frame(event.id = unique(dmrsFilt$event.id), integer = as.integer(unique(dmrsFilt$event.id)))
dmrsFilt$num <- intDF$integer[match(dmrsFilt$event.id, intDF$event.id)]

pdmrs <- ggplot(dmrsFilt, aes(xmin = (hpvDistStart)/1000000, xmax = (hpvDistEnd)/1000000, ymin = num-1, ymax = num+1)) +
  geom_rect(size=0.01, colour = "black") +
  #geom_rect(aes(xmin = start, xmax = end, ymin = as.integer(as.factor(region))-1, ymax = as.integer(as.factor(region))+1, fill = "#ef233c")) +
  facet_wrap(event.id ~ ., scales = "free_y", ncol = 1) +
  theme_bw() +
  labs(x = "distance from HPV integration (Mb)")+
  geom_vline(xintercept = 0, linetype = 1, colour = "#ef233c", size = 0.5)+
  xlim(-10,10)+
  theme(strip.background = element_blank(),
        strip.text = element_blank(),
        axis.text.y = element_blank(),
        axis.text.x = element_text(size = 12, colour = "black"),
        axis.title.x = element_text(size = 14, colour = "black", face = "bold"),
        panel.grid.major = element_blank(),
        panel.grid.minor = element_blank(),
        axis.ticks.y = element_blank())

ggsave(plot = pdmrs, filename = "figure6/DMRsAroundHPV10Mb.pdf", width = 8, height = 10, units = "in")
pdmrs
```

#### Direction of methylation

```{r}
### ----------------------------------------------------------
### MAKE THE FIGURE SHOWING DMR METHYLATION AROUND HPV
### ----------------------------------------------------------
v1 <- names(sigEvents)
v2 <- m$id
order_indices <- match(v2, v1)
sigEvents <- sigEvents[order_indices]
all(names(sigEvents) == v2)

p <- NULL
for (i in 1:length(sigEvents)) {
  sub <- sigEvents[[i]]
  
  if(is.null(sub[[3]]) & is.null(sub[[4]])){
    plot <- ggplot() +
      geom_rect(data=sub[[1]], aes(xmin = hpvDistStart/1000, xmax = hpvDistEnd/1000, ymin = 0, ymax = 1, fill = diff.Methy.Dir, colour = diff.Methy.Dir), size = 0.5) +
      theme_bw() + 
      xlim(c(-500,500))+
      scale_fill_distiller(palette = "RdBu", limits = c(-1,1)) +
      scale_colour_distiller(palette = "RdBu", limits = c(-1,1)) +
      geom_vline(xintercept = 0, linetype = 2) +
      theme(panel.grid.minor = element_blank(),
            panel.grid.major = element_blank(),
            axis.text = element_blank(),
            axis.ticks = element_blank(),
            legend.position = "none",
            plot.margin = unit(c(0, 0, 0, 0), "cm"))
  } else if(is.null(sub[[3]])){
    plot <- ggplot() +
      geom_rect(data=sub[[1]], aes(xmin = hpvDistStart/1000, xmax = hpvDistEnd/1000, ymin = 0, ymax = 1, fill = diff.Methy.Dir, colour = diff.Methy.Dir), size = 0.5) +
      theme_bw() + 
      geom_rect(data=sub[[4]], aes(xmin=(start/1000), xmax = (end/1000),ymin = 0, ymax = 1), fill = "grey")+
      xlim(c(-500,500))+
      scale_fill_distiller(palette = "RdBu", limits = c(-1,1)) +
      scale_colour_distiller(palette = "RdBu", limits = c(-1,1)) +
      geom_vline(xintercept = 0, linetype = 2) +
      theme(panel.grid.minor = element_blank(),
            panel.grid.major = element_blank(),
            axis.text = element_blank(),
            axis.ticks = element_blank(),
            legend.position = "none",
            plot.margin = unit(c(0, 0, 0, 0), "cm"))
  } else if(is.null(sub[[4]])){
    plot <- ggplot() +
      geom_rect(data=sub[[1]], aes(xmin = hpvDistStart/1000, xmax = hpvDistEnd/1000, ymin = 0, ymax = 1, fill = diff.Methy.Dir, colour = diff.Methy.Dir), size = 0.5) +
      theme_bw() + 
      geom_rect(data=sub[[3]], aes(xmin=(start/1000), xmax = (end/1000),ymin = 0, ymax = 1), fill = "grey")+
      xlim(c(-500,500))+
      scale_fill_distiller(palette = "RdBu", limits = c(-1,1)) +
      scale_colour_distiller(palette = "RdBu", limits = c(-1,1)) +
      geom_vline(xintercept = 0, linetype = 2) +
      theme(panel.grid.minor = element_blank(),
            panel.grid.major = element_blank(),
            axis.text = element_blank(),
            axis.ticks = element_blank(),
            legend.position = "none",
            plot.margin = unit(c(0, 0, 0, 0), "cm"))
  } else{
    plot <- ggplot() +
      geom_rect(data=sub[[1]], aes(xmin = hpvDistStart/1000, xmax = hpvDistEnd/1000, ymin = 0, ymax = 1, fill = diff.Methy.Dir, colour = diff.Methy.Dir), size = 0.5) +
      theme_bw() + 
      geom_rect(data=sub[[3]], aes(xmin=(start/1000), xmax = (end/1000),ymin = 0, ymax = 1), fill = "grey")+
      geom_rect(data=sub[[4]], aes(xmin=(start/1000), xmax = (end/1000),ymin = 0, ymax = 1), fill = "grey")+
      xlim(c(-500,500))+
      scale_fill_distiller(palette = "RdBu", limits = c(-1,1)) +
      scale_colour_distiller(palette = "RdBu", limits = c(-1,1)) +
      geom_vline(xintercept = 0, linetype = 2) +
      theme(panel.grid.minor = element_blank(),
            panel.grid.major = element_blank(),
            axis.text = element_blank(),
            axis.ticks = element_blank(),
            legend.position = "none",
            plot.margin = unit(c(0, 0, 0, 0), "cm"))
  } 
  
  p[[i]] <- plot
}

pFinal <- plot_grid(plotlist = p, align = "v", ncol = 1)
ggsave(plot=pFinal, filename = "figure6/dmrMethylDirSigEvents.pdf", height = 10, width = 8, units = "in")
pFinal
```

#### DMR Density comparison

```{r}
### ----------------------------------------------------------
### DMR DENSITY COMPARISONS
### ----------------------------------------------------------

files8 <- grep("/plottingDensityValues.txt", list.files("/path/to/htmcp/call_integration/output", 
                                           recursive = T, full.names = T),value = T)
files8_500kbup <- grep("dmr_permute_500kbup", files8,value = T)
files8_500kbdown <- grep("dmr_permute_500kbdown", files8,value = T)
names8_500kbup <- gsub("/path/to/htmcp/call_integration/output/|/event_phase|/dmr_permute_500kbup/plottingDensityValues.txt", "", files8_500kbup)
names8_500kbdown <- gsub("/path/to/htmcp/call_integration/output/|/event_phase|/dmr_permute_500kbdown/plottingDensityValues.txt", "", files8_500kbdown)

# Import data
methDensity_500kbup <- lapply(files8_500kbup, read.delim, header = TRUE, sep = "\t")
names(methDensity_500kbup) <- names8_500kbup
methDensity_500kbup <- dplyr::bind_rows(methDensity_500kbup, .id = "id")
methDensity_500kbup$region <- "upstream"

methDensity_500kbdown <- lapply(files8_500kbdown, read.delim, header = TRUE, sep = "\t")
names(methDensity_500kbdown) <- names8_500kbdown
methDensity_500kbdown <- dplyr::bind_rows(methDensity_500kbdown, .id = "id")
methDensity_500kbdown$region <- "downstream"

# put together
methDensity <- rbind(methDensity_500kbup, methDensity_500kbdown)

# add info
methDensity$id <- gsub("/", ":", methDensity$id)
methDensity$pvalue <- m$pval[match(methDensity$id, m$id)]
methDensity$number <- m$number[match(methDensity$id, m$id)]
methDensity$number <- factor(methDensity$number, levels = 1:nrow(m))

# plot
plotD <- ggplot(methDensity %>% filter(!is.na(number)), aes(x = region, y = dmr.density)) +
  geom_boxplot(outlier.shape = NA) +
  geom_jitter(aes(colour = sample), height = 0, width = 0.2, size =2, alpha=0.5) + 
  facet_wrap(vars(number), nrow = 5, scales = "free_y") +
  theme_minimal() +
  labs(x = NULL, y = "DMR Density") +
  #annotate("text", x=1.3, y=max(de$dmr.density[de$region == "hpv_region"]), 
  #         label= paste0("pvalue = ", p), 
  #         colour = "grey30", size = 5) + 
  scale_colour_manual(values = c("#e63946", "#1d3557")) +
  theme(panel.grid = element_blank(), 
        axis.text.y = element_text(size = 13),
        axis.text.x = element_text(size = 13),
        axis.title = element_text(size=14), 
        axis.ticks.y = element_line(),
        axis.line = element_line(), 
        legend.position = "none")
plotD

ggsave(plot=plotD, filename = "figure6/dmrDensityBoxplots.pdf", height = 10, width = 14, units = "in")
```

#### HP Methylation Significance

```{r}
### ----------------------------------------------------------
### HP METHYLATION IN SIGNIFICANT EVENTS
### ----------------------------------------------------------

dmrs_sig <- dmrsFilt %>% filter(event.id %in% sig_event_ids)
dmrs_sig <- dmrs_sig %>% filter(abs(hpvDistStart) < 5000000)
dmrs_sig <- melt(dmrs_sig, id.vars = c("event.id","hpvDistStart"), measure.vars = c("meanMethy1", "meanMethy2"), variable.name = "haplotype", value.name = "meanMethyl")
dmrs_sig <- dmrs_sig %>%
    group_by(event.id,hpvDistStart) %>%
    summarise(HP_low = min(meanMethyl), HP_high = max(meanMethyl)) %>%
    pivot_longer(cols = c(HP_low, HP_high),names_to = "HP_type", values_to = "HP_value")
dmrs_sig$significant_region <- m$significant_region[match(dmrs_sig$event.id, m$id)]
dmrs_sig$significant_region <- gsub("one_direction_down|one_direction_up", "one_direction",
                                    dmrs_sig$significant_region)
#dmrs_sig <- dmrs_sig %>% filter(event.id == "HTMCP-03-06-02411:event9_chr9_26300536")

plotE <- ggplot(dmrs_sig, aes(x = hpvDistStart/1000000, y = HP_value, colour = HP_type)) +
    geom_vline(xintercept = 0, size = 1)+
    geom_point(size = 1, alpha = 0.3) +
    facet_grid(event.id ~ significant_region, drop = T) +
    theme_bw() +
    labs(x = "distance from HPV (Mb)", y = "% methylated", colour = "haplotype")+
    scale_colour_manual(values=RColorBrewer::brewer.pal(11,"RdBu")[c(2,10)]) +
    theme(panel.grid.major.y = element_blank(),
          panel.grid.minor.y = element_blank(),
          axis.title = element_text(size = 13, face = "bold", colour = "black"),
          axis.text = element_text(size = 12, colour = "black"))
ggsave(filename = "figure6/sig_events_HP_spread.pdf", plotE,
       height = 6, width = 6)
plotE
```

#### Save table

```{r}
### ----------------------------------------------------------
### SAVE TABLES
### ----------------------------------------------------------
# integration event characteristics
write.table(m, file = "tables/integrationEventsOnDMRHotspots.txt", quote = F, col.names = T, row.names = F, sep = "\t")

kable(head(m))
```

## The significance of DMR density at HPV int events


```{r}
densityFilesHPV <- grep("hpvDensity", list.files("/path/to/htmcp/call_integration/dmr_density", 
                                           recursive = T, full.names = T),value = T)
densityFilesCtrl <- grep("shuffleDensity", list.files("/path/to/htmcp/call_integration/dmr_density", 
                                           recursive = T, full.names = T),value = T)
window <- gsub("/path/to/htmcp/call_integration/dmr_density/hpvDensity|.txt", "", densityFilesHPV)

# Import data
densityHPVList <- lapply(densityFilesHPV, read.delim, header = TRUE, sep = "\t")
names(densityHPVList) <- window
densityCtrlList <- lapply(densityFilesCtrl, read.delim, header = TRUE, sep = "\t")
names(densityCtrlList) <- window

densityHPV <- dplyr::bind_rows(densityHPVList, .id = "window")
densityHPV$test <- "HPV"
densityCtrl <- dplyr::bind_rows(densityCtrlList, .id = "window")
densityCtrl$test <- "control"

# put dataframes together
density <- rbind(densityHPV, densityCtrl)
density <- density[density$window != "10000000",]

# factor the windows smallest to largest
options(scipen=999) # turn off scientific notation
density$window <- factor(density$window, levels = as.character(sort(as.numeric(unique(density$window)))))

# get the p values
p_values <- density %>%
  group_by(window) %>%
  summarise(p_value = wilcox.test(density ~ test)$p.value) %>%
  mutate(padj = p.adjust(p_value, method = "BH")) %>%
  mutate(log10padj = -log10(padj))

# make figure showing the DMR densities at different window sizes
pdens <- ggplot(density, aes(x = test, y = density)) +
    #geom_boxplot(outlier.shape = NA) + 
    #geom_jitter(height = 0, width = 0.2, size =0.5, alpha=0.1) +
    geom_violin()+
    theme_bw() +
    facet_grid(~ window)+
    #scale_fill_manual(values = c("#8d99ae", "#fb8500"))+
    #ggtitle("genes 1-200kb from HPV integration events")+
    xlab("region") + 
    ylab("DMR density") + 
    theme(panel.grid.minor = element_blank(), 
          axis.text = element_text(size = 13, colour = "black"),
          axis.title = element_text(size=14, face = "bold"), 
          axis.ticks.y = element_line(),
          axis.line = element_line(), 
          legend.position = "none") +
    geom_text(data = p_values, aes(x = 1.5, y = max(density$density), label = paste("padj =", signif(padj, 2))), size = 3)
ggsave(plot=pdens, filename = "figure6/testAllDMRsDistance.pdf", height = 5, width = 12, units = "in")
pdens

# make a figure showing the p values at the window sizes
p_values$start <- 5000000 - as.numeric(as.character(p_values$window))/2
p_values$end <- 5000000 + as.numeric(as.character(p_values$window))/2

ppval <- ggplot(p_values, aes(ymin = as.integer(window), ymax = as.integer(window)+0.8, xmin = start, xmax = end, fill = log10padj)) +
    geom_rect() + 
    theme_minimal() +
    scale_fill_distiller(palette = "PuBuGn", direction = 1)+
    theme(panel.grid.minor = element_blank(), 
          panel.grid.major = element_blank(), 
          axis.text = element_text(size = 13, colour = "black"),
          axis.title = element_text(size=14, face = "bold"), 
          axis.ticks.y = element_line(),
          axis.line = element_line())
ggsave(plot=ppval, filename = "figure6/pvalueDMRDistance.pdf", height = 5, width = 7, units = "in")
ppval
```

#### GC Content Testing
```{r}
# Calculate the mean GC content for each window
mean_gc <- density %>%
  group_by(window, test) %>%
  summarize(mean_gc = mean(gc_content, na.rm = TRUE))

# make a distribution plot
pGcHpv <- ggplot(density, aes(x = gc_content, colour = window, fill = window)) +
    geom_density(alpha = 0.5, bw = 2) +
    facet_grid(test ~ window) +
    theme_bw() +
    xlab("GC content") + 
    xlim(20,65)+
    #geom_vline(data = mean_gc, aes(xintercept = mean_gc), linetype = 2, size = 0.5) +
    theme(panel.grid.minor = element_blank(), 
          axis.text = element_text(size = 13, colour = "black"),
          axis.title = element_text(size=14, face = "bold"), 
          axis.ticks.y = element_line(),
          axis.line = element_line(),
          legend.position = "none") 
ggsave(plot=pGcHpv, filename = "figure6/gcContentCtrlHPV.pdf", height = 5, width = 7, units = "in")
pGcHpv
```


## Expression of nearby genes

```{r, include=FALSE}
### -------------------------------------------------------------------------------
### READ IN FILES 
### -------------------------------------------------------------------------------

int <- intOnly
genes <- read.delim("/path/to/htmcp/rproj/gene_expression/biomart_ensembl100_GRCh38.sorted.bed.gz", header = F)
hpvgene <- allgenes
htmcp_mat <- read.delim("/path/to/htmcp/gdc_gene_expression/HTMCP_GDC_TPM-unstranded_matrix.rm-dups.txt", header = T)

#add info from dist to hpvgene
hpvgene$event <- dist$event[match(paste0(hpvgene$sample, hpvgene$hpv.sites), paste0(dist$sample, dist$sites))]

hpvgene$integration.type <- intOnly$type[match(paste0(hpvgene$sample, hpvgene$event), paste0(intOnly$sample, intOnly$event))]
hpvgene$nsites <- intOnly$nsites[match(paste0(hpvgene$sample, hpvgene$event), paste0(intOnly$sample, intOnly$event))]
hpvgene$HPV.type <- intOnly$HPV.type[match(paste0(hpvgene$sample, hpvgene$event), paste0(intOnly$sample, intOnly$event))]
hpvgene$is.event.transcribed <- sum$is.event.transcribed[match(paste0(hpvgene$sample, hpvgene$event), paste0(sum$sample, sum$event))]

expr_sample <- htmcp_mat[,c(1,3)]
#expr_sample <- expr_sample[expr_sample$HTMCP.03.06.02002 > 0,]
```


```{r, include=FALSE}
# add the distance between the middle of the integration event and the middle of the gene
hpvgene$event.middle <- hpvgene$start+(hpvgene$end-hpvgene$start)
hpvgene$gene.middle <- hpvgene$gene.start+(hpvgene$gene.end-hpvgene$gene.start)
hpvgene$distance <- ifelse(hpvgene$gene.start < hpvgene$start & hpvgene$gene.end < hpvgene$start, -(hpvgene$start - hpvgene$gene.start), ifelse(
    hpvgene$gene.start > hpvgene$end, hpvgene$gene.start - hpvgene$end, 0))

# genes type - filter for protein coding
hpvgene$gene.type <- genes$V7[match(hpvgene$gene.id, genes$V4)]
hpvgene <- hpvgene %>% filter(gene.type == "protein_coding")
genes <- genes %>% filter(V7 == "protein_coding")

# take out genes with no expression 
max <- apply(htmcp_mat[,-1], 1, max) 
htmcpExpr <- htmcp_mat[max > 1 & htmcp_mat$gene.id %in% genes$V4,] # Only genes expressed in at least 1 sample (RPKM > 5 in at least 1 sample)

# melt the gene expression
htmcpEDF <- melt(htmcpExpr)
htmcpEDF$variable <- gsub("\\.", "-", htmcpEDF$variable)
htmcpEDF$value <- log10(htmcpEDF$value+0.001)
```


```{r, include=FALSE}
genehtmcp <- hpvgene[grep("HTMCP", hpvgene$sample),]
genehtmcp <- genehtmcp[genehtmcp$gene.id %in% htmcpExpr$gene.id,]

find_outlier <- function(x) {
    return(x < quantile(x, .25) - 1.5*IQR(x) | x > quantile(x, .75) + 1.5*IQR(x))
}

expr_significance <- function(gene,sample,expr_mat){
    g <- gene
    s <- sample
    expr <- expr_mat
    
    # pick 1000 random genes
    #random <- sample(expr$gene, 1000)
    #rFC <- numeric()
    #for (i in 1:1000) {
    #    rg <- random[i]
    #    exprR <- expr[expr$gene == rg,]
    #    med <- median(exprR$value)
    #    med <- ifelse(med == 0, 0.00001,med)
    #    sample <- exprR$value[exprR$variable == s]
    #    sample <-  ifelse(sample == 0, 0.00001,sample)
    #    fc <- log2(sample/med)
    #    rFC <- c(rFC,fc)
    #}
    
    # get the expression fold change from the median of the gene
    exprG <- expr[expr$gene.id == g,]
    med <- median(exprG$value)
    sam <- exprG$value[exprG$variable == s]
    fc <- log2(sam/med)
    exprG$outlier <- ifelse(find_outlier(exprG$value), "outlier", "not")
    outlier <- exprG$outlier[exprG$variable == s]
    exprG$zscores <- scale(exprG$value)
    z <- exprG$zscores[exprG$variable == s]
    
    # put the values together
    #n <- ifelse(fc > 0, sum(rFC > fc), sum(rFC < fc))
    #p <- n/1000
    #p <- ifelse(p == 0, 0.001,p)
    df <- data.frame(sample.expr=sam, median.expr=med, log2FC=fc, is.outlier=outlier, zscore = z)
    return(df)
}

# run the function
pvalH2 <- list()
for (i in 1:nrow(genehtmcp)) {
    df <- expr_significance(gene = genehtmcp$gene.id[i], sample = genehtmcp$sample[i], expr_mat = htmcpEDF)
    pvalH2[[i]] <- df
}

pvalHdf <- dplyr::bind_rows(pvalH2)
genehtmcpP <- cbind(genehtmcp,pvalHdf)
genehtmcpPFilt <- genehtmcpP[genehtmcpP$sample.expr > 0,]

# put together
allgenes <- genehtmcpPFilt
allgenes <- allgenes[complete.cases(allgenes),]
```


```{r, include=FALSE}
# Define the directories for the first and second datasets
dirASE <- "/path/to/htmcp/ase/IMPALA/output"

# List all files containing "integration_type.txt" in both directories
ase_files <- list.files(dirASE, recursive = TRUE, full.names = T, pattern = "summaryTable.tsv")

# Extract sample names from the file paths
ase_names <- gsub(paste0(dirASE, "/|/summaryTable.tsv"), "", ase_files)

# Read data from all files and store in a list
ase_list <- lapply(ase_files, read.delim, header=T)

# Set names for the list elements based on sample names
names(ase_list) <- ase_names

# Combine the dataframes in the list into a single dataframe, adding an "event" column
ase <- bind_rows(ase_list, .id = "sample")

```


```{r, include=FALSE}
allgenes$ase_result <- ase$aseResults[match(paste0(allgenes$sample, allgenes$gene.id), paste0(ase$sample, ase$gene))]
allgenes$ase_MAF <- ase$majorAlleleFrequency[match(paste0(allgenes$sample, allgenes$gene.id), paste0(ase$sample, ase$gene))]
allgenes$event.loci <- paste0(allgenes$sample, ":", allgenes$sites)

upgenes <- allgenes[allgenes$is.outlier == "outlier" & allgenes$log2FC > 0,]
downgenes <- allgenes[allgenes$is.outlier == "outlier" & allgenes$log2FC < 0,]
outliergenes <- allgenes[allgenes$is.outlier == "outlier",]
outliergenes$ase_result <- ifelse(is.na(outliergenes$ase_result), "no_data", outliergenes$ase_result)
outliergenes$ase_result <- factor(outliergenes$ase_result, levels = c("ASE", "BAE","no_data"))
```

#### ASE At NR4A1 and NR4A3


```{r}
testgene <- "NR4A1"
test_sample <- allgenes$sample[allgenes$gene.id == testgene]

p1_ase <- ase %>%
    filter(gene == testgene) %>%
    mutate(colour = ifelse(sample %in% test_sample, "test", "others")) %>%
    ggplot(aes(x = gene, y = majorAlleleFrequency)) +
    geom_boxplot(outlier.shape = NA) +
    geom_jitter(aes(fill = colour, colour = aseResults), height = 0, width = 0.2, size =4, shape = 21, stroke = 1, alpha = 0.8) +
    scale_colour_manual(values = c("black", "grey"), na.value = "white")+
    labs(x = NULL, y = "RNA major allele frequency") +
    scale_fill_manual(values = c("grey", "dark red")) +
    theme_minimal() +
    theme(panel.grid = element_blank(), 
          axis.text = element_text(size = 13, colour = "black"),
          axis.title = element_text(size=14, colour = "black"), 
          axis.ticks.y = element_line(),
          axis.line = element_line(), 
          legend.position = "none") 
ggsave(plot = p1_ase, filename = paste0("figure6/",testgene, "_MAF_ASE.pdf"), width = 2.7, height = 2.7)
p1_ase

# find the recurring genes
t <- table(outliergenes$gene.id)
upgenes_reocurring <-  t[t > 1]
upgenes_reocurring <- upgenes_reocurring[order(upgenes_reocurring, decreasing = T)]
upgenes_reocurring
```


```{r, include=FALSE}
#### write a function for getting significant p values for MAF
ase$zscore_maf <- scale(ase$majorAlleleFrequency)

maf_pvalue2 <- function(gene, sample, ase=ase){
    s <- sample
    z <- ase$zscore_maf[ase$sample == s & ase$gene == gene]
    p <- ase$padj[ase$sample == s & ase$gene == gene]
    
    # pick random genes that were tested in this sample
    ase_genes_sub <- ase$gene[ase$sample == sample]
    ctrl_genes <- sample(ase_genes_sub, 1100)
    
    # get the fold change in the control genes
    all_fc_ctrl <- list()
    for (i in 1:length(ctrl_genes)) {
        rgene <- ctrl_genes[i]
        sample_maf <- ase$majorAlleleFrequency[ase$gene == rgene & ase$sample == sample]
        z_ctrl <- ase$zscore_maf[ase$sample == s & ase$gene == rgene]
        pval_ctrl <- ase$padj[ase$sample == s & ase$gene == rgene]
        df_ctrl <- data.frame(gene=rgene,sample_MAF=sample_maf,zscore=z_ctrl,padj=pval_ctrl)
        all_fc_ctrl[[i]] <- df_ctrl
    }    
    all_fc <- bind_rows(all_fc_ctrl)
    all_fc <- all_fc[!is.na(all_fc$zscore),] # remove ones that had no median
    # pick 1000 random rows
    all_fc <- all_fc[sample(1:nrow(all_fc),1000),]
    
    num_higher <- sum(all_fc$zscore > z & all_fc$padj < 0.05)
    pvalue <- num_higher/5000
}

maf_pvalue <- function(gene, sample, ase=ase){
    sample_maf <- ase$majorAlleleFrequency[ase$gene == gene & ase$sample == sample]
    other_maf <- mean(ase$majorAlleleFrequency[ase$gene == gene & ase$sample != sample])
    fc <- sample_maf/other_maf
    
    # pick random genes that were tested in this sample
    ase_genes_sub <- ase$gene[ase$sample == sample]
    ctrl_genes <- sample(ase_genes_sub, 1100)
    
    # get the fold change in the control genes
    all_fc_ctrl <- list()
    for (i in 1:length(ctrl_genes)) {
        rgene <- ctrl_genes[i]
        sample_maf_ctrl <- ase$majorAlleleFrequency[ase$gene == rgene & ase$sample == sample]
        other_maf_ctrl <- mean(ase$majorAlleleFrequency[ase$gene == rgene & ase$sample != sample])
        fc_ctrl <- sample_maf_ctrl/other_maf_ctrl 
        pval_ctrl <- ase$padj[ase$sample == sample & ase$gene == rgene]
        df_ctrl <- data.frame(gene=rgene,sample_MAF=sample_maf_ctrl,med_MAF=other_maf_ctrl,foldchange = fc_ctrl,padj = pval_ctrl)
        all_fc_ctrl[[i]] <- df_ctrl
    }    
    all_fc <- bind_rows(all_fc_ctrl)
    all_fc <- all_fc[!is.na(all_fc$med_MAF),] # remove ones that had no median
    # pick 1000 random rows
    all_fc <- all_fc[sample(1:nrow(all_fc),1000),]
    
    # get the pvalue
    num_higher <- sum(all_fc$foldchange > fc & all_fc$padj < 0.05)
    pvalue <- num_higher/1000
    
    return(pvalue)
}

pval1 <- maf_pvalue("NR4A3","HTMCP-03-06-02428",ase = ase)
pval2 <- maf_pvalue("NR4A1","HTMCP-03-06-02109",ase = ase)

```


```{r}
### -------------------------------------------------------------------------------
### ADJUST THE PVALUES AROUND THE EVENT IN EACH SAMPLE
### -------------------------------------------------------------------------------
genehtmcpPFilt$log2FC.L <- "> 3"
genehtmcpPFilt$log2FC.L[genehtmcpPFilt$log2FC <= 3] <- NA

labs <- outliergenes[outliergenes$log2FC > 2 | abs(outliergenes$log2FC) > 1 & outliergenes$ase_result == "ASE",]
labs <- labs[complete.cases(labs[,1:3]),]
labs <- labs %>% filter(abs(distance) < 1000000)

p_outliers <- outliergenes %>%
    filter(abs(distance) < 1000000) %>%
    ggplot(aes(x=distance,y=event.loci,fill=log2FC, colour = ase_result)) +
    geom_hline(data=outliergenes %>% filter(abs(distance) < 1000000 & is.event.transcribed =="yes"), aes(yintercept = event.loci), colour = "grey", size = 2)+
    geom_point(size=3, shape = 21, stroke = 1) +
    scale_color_manual(values = list(ASE="black", BAE="grey", no_data="white"))+
    scale_x_continuous(minor_breaks = seq(-1000000, 1000000, 100000), breaks = seq(-1000000, 1000000, 200000), limits = c(-1000000,1000000)) +
    geom_text_repel(data=labs, 
                    aes(x=distance,y=event.loci, label = gene.id), max.overlaps = 20, colour = "black", size = 3, fontface = "italic") +
    facet_grid(integration.type ~ ., scales = "free_y", space = "free_y") +
    scale_fill_distiller(palette = "RdBu",, limits = c(-5,5)) + 
    theme_bw() +
    theme(axis.text.y = element_blank(),
          axis.ticks.y = element_blank(),
          axis.text = element_text(size = 13, colour = "black"),
          axis.title = element_text(size=14, colour = "black", face = "bold"))
ggsave(plot = p_outliers, filename = "figure6/outlier_genes_ase_expression.pdf", width = 6, height = 6)
p_outliers
```


```{r}
# make a figure for each bin

outliergenes$log2FC <- log2(outliergenes$sample.expr/outliergenes$median.expr)

p_outlier_dist <- ggplot(outliergenes, aes(x =abs(distance), y = log2FC, colour = ase_result)) +
    geom_point(size = 3, alpha = 0.75) +
    theme_bw() +
    labs(x="distance from HPV integration (kb)", colour="ASE result")+
    scale_x_continuous(minor_breaks = seq(0, 1000000, 100000), breaks = seq(0, 1000000, 200000)) +
    scale_color_manual(values = list(ASE="#d81159", BAE="#218380", no_data="#d3d3d3")) +
    theme(axis.text = element_text(colour = "black", size = 12),
          axis.title = element_text(colour = "black", size = 14, face = "bold"),
          legend.text = element_text(size = 12, colour = "black"),
          legend.title = element_text(colour = "black", size = 14, face = "bold"))
ggsave(plot = p_outlier_dist, filename = "figure6/outlier_genes_distance.pdf", width = 6, height = 2.5)

### -------------------------------------------------------------------------------
### SAVE TABLES
### -------------------------------------------------------------------------------

write.table(outliergenes, file = "tables/outlierGeneExpression.txt", quote = F, col.names = T, row.names = F, sep = "\t")

p_outlier_dist
```

#### Gene expression

```{r, include=FALSE}
### -------------------------------------------------------------------------------
### TEST DIFFERENT WINDOW SIZES (10KB, 100KB, 500KB, 1MB)
### -------------------------------------------------------------------------------
    
# Use case_when to assign bin names
outliergenes <- outliergenes %>%
    mutate(bin = case_when(
        abs(distance) == 0 ~ "0",  # Handle the case when distance is exactly zero
        abs(distance) <= 100000 ~ "1-100000",
        abs(distance) > 100000 & abs(distance) <= 200000 ~ "100000-200000",
        abs(distance) > 200000 & abs(distance) <= 300000 ~ "200000-300000",
        abs(distance) > 300000 & abs(distance) <= 400000 ~ "300000-400000",
        abs(distance) > 400000 & abs(distance) <= 500000 ~ "400000-500000",
        abs(distance) > 500000 & abs(distance) <= 600000 ~ "500000-600000",
        abs(distance) > 600000 & abs(distance) <= 700000 ~ "600000-700000",
        abs(distance) > 700000 & abs(distance) <= 800000 ~ "700000-800000",
        abs(distance) > 800000 & abs(distance) <= 900000 ~ "800000-900000",
        abs(distance) > 900000 & abs(distance) <= 1000000 ~ "900000-1000000",
        abs(distance) > 1000000 & abs(distance) <= 1100000 ~ "1000000-1100000",
        TRUE ~ "other")
    ) %>%
    filter(abs(distance) < 1000000)

allgenes <- allgenes %>%
    mutate(bin = case_when(
        abs(distance) == 0 ~ "0",  # Handle the case when distance is exactly zero
        abs(distance) <= 100000 ~ "1-100000",
        abs(distance) > 100000 & abs(distance) <= 200000 ~ "100000-200000",
        abs(distance) > 200000 & abs(distance) <= 300000 ~ "200000-300000",
        abs(distance) > 300000 & abs(distance) <= 400000 ~ "300000-400000",
        abs(distance) > 400000 & abs(distance) <= 500000 ~ "400000-500000",
        abs(distance) > 500000 & abs(distance) <= 600000 ~ "500000-600000",
        abs(distance) > 600000 & abs(distance) <= 700000 ~ "600000-700000",
        abs(distance) > 700000 & abs(distance) <= 800000 ~ "700000-800000",
        abs(distance) > 800000 & abs(distance) <= 900000 ~ "800000-900000",
        abs(distance) > 900000 & abs(distance) <= 1000000 ~ "900000-1000000",
        abs(distance) > 1000000 & abs(distance) <= 1100000 ~ "1000000-1100000",
        TRUE ~ "other")
    ) %>%
    filter(abs(distance) < 1000000)
```

```{r}
### -------------------------------------------------------------------------------
### DETERMINE FC DIFFERENCE IN EXPRESSED VS NON-EXPRESSED EVENTS 
### -------------------------------------------------------------------------------

give.n <- function(x){
    return(c(y = median(x)*1.05, label = length(x))) 
    # experiment with the multiplier to find the perfect position
}

# genes that are overlapping events

p0 <- allgenes %>%
    #filter(grepl("HTMCP", sample)) %>%
    filter(bin =="0") %>%
    ggplot(aes(y = log2FC, x = is.event.transcribed, fill = is.event.transcribed)) +
    geom_boxplot(outlier.shape = NA) + 
    geom_jitter(height = 0, width = 0.2, size =2, alpha=0.5) +
    theme_minimal() +
    scale_fill_manual(values = c("#8d99ae", "#fb8500"))+
    #ggtitle("genes overlapping HPV integration events")+
    xlab("HPV fusion transcript detected?") + 
    stat_summary(fun.data = give.n, geom = "text", fun = median, 
                 position = position_dodge(width = 0.75)) +
    theme(panel.grid.minor = element_blank(), 
          axis.text = element_text(size = 13, colour = "black"),
          axis.title = element_text(size=14, face = "bold"), 
          axis.ticks.y = element_line(),
          axis.line = element_line(), 
          legend.position = "none") +
    stat_compare_means(method = "wilcox.test")

p200 <- allgenes %>%
    #filter(grepl("HTMCP", sample)) %>%
    filter(bin %in% c("1-100000", "100000-200000")) %>%
    ggplot(aes(y = log2FC, x = is.event.transcribed, fill = is.event.transcribed)) +
    geom_boxplot(outlier.shape = NA) + 
    geom_jitter(height = 0, width = 0.2, size =2, alpha=0.5) +
    theme_minimal() +
    scale_fill_manual(values = c("#8d99ae", "#fb8500"))+
    #ggtitle("genes 1-200kb from HPV integration events")+
    xlab("HPV fusion transcript detected?") + 
    stat_summary(fun.data = give.n, geom = "text", fun = median, 
                 position = position_dodge(width = 0.75)) +
    theme(panel.grid.minor = element_blank(), 
          axis.text = element_text(size = 13, colour = "black"),
          axis.title = element_text(size=14, face = "bold"), 
          axis.ticks.y = element_line(),
          axis.line = element_line(), 
          legend.position = "none") +
    stat_compare_means(method = "wilcox.test")

p500 <- allgenes %>%
    #filter(grepl("HTMCP", sample)) %>%
    filter(bin %in% c("200000-300000", "300000-400000","400000-500000")) %>%
    ggplot(aes(y = log2FC, x = is.event.transcribed, fill = is.event.transcribed)) +
    geom_boxplot(outlier.shape = NA) + 
    geom_jitter(height = 0, width = 0.2, size =2, alpha=0.5) +
    theme_minimal() +
    scale_fill_manual(values = c("#8d99ae", "#fb8500"))+
    #ggtitle("genes 1-200kb from HPV integration events")+
    xlab("HPV fusion transcript detected?") + 
    stat_summary(fun.data = give.n, geom = "text", fun = median, 
                 position = position_dodge(width = 0.75)) +
    theme(panel.grid.minor = element_blank(), 
          axis.text = element_text(size = 13, colour = "black"),
          axis.title = element_text(size=14, face = "bold"), 
          axis.ticks.y = element_line(),
          axis.line = element_line(), 
          legend.position = "none") +
    stat_compare_means(method = "wilcox.test")

p_genes <- plot_grid(p0,p200,p500, align = "h",nrow = 1)
ggsave(plot=p_genes, filename = "figure6/log2FCGenesTranscribed.pdf", height = 3, width = 8, units = "in")
p_genes
```

```{r, include=FALSE}
length(unique(allgenes$sample))
length(unique(allgenes$gene.id))

outlier200 <- outliergenes[abs(outliergenes$distance) < 200000,]
nrow(outlier200)
summary(outlier200$ase_result)
length(unique(outlier200$sample))
length(unique(paste0(outlier200$sample, outlier200$event)))
sum(outlier200$log2FC > 0)
sum(outlier200$log2FC > 0)/length(outlier200$log2FC )

outlier1Mb <- outliergenes[abs(outliergenes$distance) > 200000,]
nrow(outlier1Mb)
summary(outlier1Mb$ase_result)
length(unique(outlier1Mb$sample))
length(unique(paste0(outlier1Mb$sample, outlier200$event)))
sum(outlier1Mb$log2FC > 0)
sum(outlier1Mb$log2FC > 0)/length(outlier1Mb$log2FC )

fisher.test(matrix(data = c(sum(outlier200$log2FC > 0),sum(outlier200$log2FC < 0),
                            sum(outlier1Mb$log2FC > 0), sum(outlier1Mb$log2FC < 0)), nrow = 2, byrow = T))

fisher.test(matrix(data = c(sum(outlier200$ase_result == "ASE"),sum(outlier200$ase_result != "BAE"),
                            sum(outlier1Mb$ase_result == "ASE"),sum(outlier1Mb$ase_result != "BAE")), nrow = 2, byrow = T))
```

```{r}
genes <- outlier200$gene.id
test_samples <- gsub("-", ".", outlier200$sample)
plist <- NULL

for (i in 1:length(genes)){
  p2 <- expr_mat %>%
    filter(gene.id == genes[i]) %>%
    gather(sample, tpm,-gene.id) %>%
    mutate(colour = ifelse(sample == test_samples[i], "test", "others")) %>%
    ggplot(aes(x = gene.id, y = log10(tpm))) +
    geom_boxplot(outlier.shape = NA) +
    geom_jitter(aes(colour = colour), height = 0, width = 0.2, size =3, alpha=0.5) +
    labs(x = NULL, y = "log10(TPM)") +
    scale_colour_manual(values = c("grey", "dark red")) +
    theme_minimal() +
    theme(panel.grid = element_blank(), 
          axis.text = element_text(size = 13),
          axis.title = element_text(size=14), 
          axis.ticks.y = element_line(),
          axis.line = element_line(), 
          legend.position = "none") 
  plist[[i]] <- p2
}

pgrid <- plot_grid(plotlist=plist, nrow = 10)
ggsave(plot = pgrid, filename = "figure6/outlierGeneExpressionBoxplot.pdf", width = 12, height = 15)
pgrid
```
